# Supplementary material for: Dataset of bovine mammary gland dry secretion proteome from the end of lactation through day 21 of the dry period
Source: Data Brief. 2020 Jun 30;31:105954. doi: 10.1016/j.dib.2020.105954 (PMC7339029; doi:10.1016/j.dib.2020.105954)
Supplement: Supplementary file 1 [file mmc1.xlsx]

## Sheet: Sheet1
															Replicate A	Replicate A	Replicate A	Replicate A	Replicate A	Replicate A	Replicate A	Replicate A	Replicate A	Replicate A	Replicate A	Replicate A	Replicate A	Replicate A	Replicate A	Replicate A	Replicate A	Replicate A	Replicate A	Replicate A	Replicate A	Replicate A	Replicate A	Replicate A	Replicate A	Replicate A	Replicate A	Replicate A	Replicate A	Replicate A	Replicate A	Replicate A	Replicate A	Replicate A	Replicate A
Protein IDs	Majority protein IDs	id	Fasta headers	Peptides	Razor + unique peptides	Unique peptides	Sequence coverage [%]	Unique + razor sequence coverage [%]	Unique sequence coverage [%]	Mol. weight [kDa]	Q-value	Score	Intensity	MS/MS count	1063_01	1063_03	1063_10	1063_21	1143_01	1143_03	1143_10	1143_21	1202_01	1202_03	1202_10	1202_21	1306_01	1306_03	1306_10	1306_21	1310_01	1310_03	1310_10	1310_21	1311_01	1311_03	1311_10	1311_21	1312_01	1312_03	1312_10	1312_21	1313_01	1313_03	1313_10	1313_21	2889_01	2889_03	2889_10
A6QPQ2;A0A0A0MP89;Q3ZEJ6;G3N1U4	A6QPQ2;A0A0A0MP89	0	Serpin A3-8 OS=Bos taurus OX=9913 GN=SERPINA3-8 PE=2 SV=1;Serpin A3-8 OS=Bos taurus OX=9913 GN=SERPINA3-8 PE=3 SV=1	10	8	5	31.3	24.4	17.9	46.963	0	187.74	291510000	32	0	0	0	0	2442200	0	6511500	5093600	3681200	4591100	3320700	3915200	0	3457700	0	3499200	0	0	0	0	0	0	0	0	0	0	0	0	0	0	3617700	0	5506900	3750000	9931800
F2Z4J1;G8JL00;A0A0A0MP90;Q3ZBX9;P0C0S9;A0A0A0MPA2;A4IFU5;F2Z4G5;F2Z4I6;Q17QG8;A1A4R1;A0A0A0MP93;Q32LA7;F1MLQ1;P0C0S4;F1MRN2;E1BH22;F1MT45	F2Z4J1;G8JL00;A0A0A0MP90;Q3ZBX9;P0C0S9;A0A0A0MPA2;A4IFU5;F2Z4G5;F2Z4I6;Q17QG8;A1A4R1;A0A0A0MP93	1	Histone H2A OS=Bos taurus OX=9913 GN=HIST1H2AC PE=3 SV=1;Histone H2A OS=Bos taurus OX=9913 GN=LOC104975684 PE=3 SV=1;Histone H2A OS=Bos taurus OX=9913 GN=HIST1H2AC PE=3 SV=1;Histone H2A.J OS=Bos taurus OX=9913 GN=H2AFJ PE=2 SV=1;Histone H2A type 1 OS=Bos t	5	5	5	54.6	54.6	54.6	14.105	0	63.647	1543000000	224	0	2418000	40817000	28572000	1368600	4604500	19717000	6552400	0	0	1613000	3751500	0	2338300	32772000	29857000	0	0	11989000	24389000	0	0	8800200	7372000	0	0	60596000	9795900	0	0	9262000	47923000	0	2762900	10045000
A0A0A0MP92;A2I7N3	A0A0A0MP92;A2I7N3	2	Serpin A3-7 OS=Bos taurus OX=9913 GN=SERPINA3-7 PE=1 SV=1;Serpin A3-7 OS=Bos taurus OX=9913 GN=SERPINA3-7 PE=3 SV=1	15	8	7	38.4	26.4	21.1	47.015	0	323.31	17697000000	1072	102580000	132420000	57426000	37079000	117510000	90863000	168770000	144050000	153290000	154190000	107410000	84840000	325449984	243070000	151480000	246430000	142780000	176260000	51782000	256600000	353070016	479400000	156900000	152720000	157580000	208750000	107800000	94228000	224330000	388649984	80538000	137010000	204150000	176750000	259820000
A0A0A0MPA0	A0A0A0MPA0	3	Uncharacterized protein OS=Bos taurus OX=9913 GN=LOC784932 PE=1 SV=1	20	20	12	43.2	43.2	25.9	46.882	0	323.31	10263000000	690	114330000	119870000	73368000	65619000	115770000	69637000	181790000	195040000	54341000	45907000	39905000	43511000	209280000	93751000	40620000	37039000	83742000	66155000	85221000	58085000	59479000	63536000	36749000	25581000	69484000	35666000	40756000	13024000	71117000	98826000	47646000	34461000	213400000	160150000	274740000
P46164;A0A0A0MPA3	P46164;A0A0A0MPA3	4	Beta-defensin 6 OS=Bos taurus OX=9913 GN=DEFB6 PE=1 SV=2;Beta-defensin 6 OS=Bos taurus OX=9913 GN=DEFB6 PE=4 SV=1	1	1	1	23.8	23.8	23.8	4.8387	0.0092348	2.5283	15649000	3	0	0	0	0	0	0	0	0	0	0	0	0	0	0	0	0	0	0	0	0	0	0	0	0	0	0	0	0	0	0	0	0	0	0	0
A0A0N4STN1	A0A0N4STN1	5	Uncharacterized protein OS=Bos taurus OX=9913 GN=LOC112441458 PE=3 SV=1	12	1	1	67.7	7.1	7.1	17.628	0	9.3033	0	0	0	0	0	0	0	0	0	0	0	0	0	0	0	0	0	0	0	0	0	0	0	0	0	0	0	0	0	0	0	0	0	0	0	0	0
P25417;A0A140T831	P25417;A0A140T831	6	Cystatin-B OS=Bos taurus OX=9913 GN=CSTB PE=1 SV=1;Cystatin-B OS=Bos taurus OX=9913 GN=CSTB PE=4 SV=1	3	3	1	58.2	58.2	24.5	11.139	0	14.812	1673700000	244	0	6177900	13927000	17562000	19664000	15411000	32188000	30748000	11406000	5775600	12234000	16764000	9960200	6143500	20809000	7844700	0	0	0	0	12912000	0	9542400	34720000	22459000	5650400	27370000	38388000	8169600	0	12526000	0	11155000	7309800	12328000
P17690;A0A140T843	P17690;A0A140T843	7	Beta-2-glycoprotein 1 OS=Bos taurus OX=9913 GN=APOH PE=1 SV=4;Beta-2-glycoprotein 1 OS=Bos taurus OX=9913 GN=APOH PE=4 SV=1	14	14	14	51.6	51.6	51.6	38.252	0	162.92	8911100000	1034	102830000	69168000	52332000	70693000	118680000	61459000	94359000	65586000	106690000	94247000	99530000	58415000	97973000	71977000	34785000	80058000	39701000	81971000	47016000	84380000	88051000	46261000	132160000	71679000	120950000	79972000	64899000	84736000	168900000	209300000	60410000	71815000	98463000	71980000	89394000
P00745;A0A140T851	P00745;A0A140T851	8	Vitamin K-dependent protein C (Fragment) OS=Bos taurus OX=9913 GN=PROC PE=1 SV=1;Vitamin K-dependent protein C OS=Bos taurus OX=9913 GN=PROC PE=3 SV=1	2	2	2	5.9	5.9	5.9	51.297	0	7.2313	10916000	2	0	0	0	0	0	0	0	0	0	0	0	0	0	0	0	0	0	0	0	0	0	0	0	0	0	0	0	0	0	0	0	0	0	0	0
A1L595;A0A140T867	A1L595;A0A140T867	9	Keratin, type I cytoskeletal 17 OS=Bos taurus OX=9913 GN=KRT17 PE=2 SV=1;Keratin, type I cytoskeletal 17 OS=Bos taurus OX=9913 GN=KRT17 PE=3 SV=1	15	4	2	26.5	10.2	7.9	48.712	0	9.6023	19098000	8	0	0	0	0	0	0	0	0	0	0	0	0	0	0	0	0	0	0	0	0	0	0	0	0	0	0	0	0	0	0	0	0	0	0	0
Q03247;A0A140T881	Q03247;A0A140T881	10	Apolipoprotein E OS=Bos taurus OX=9913 GN=APOE PE=1 SV=1;Apolipoprotein E OS=Bos taurus OX=9913 GN=APOE PE=3 SV=1	25	25	25	67.4	67.4	67.4	35.979	0	323.31	24971000000	3038	26630000	47703000	187330000	232660000	119110000	113750000	748780032	922120000	17986000	25777000	29608000	198250000	14376000	7108000	126000000	165680000	107210000	25311000	54056000	103440000	10632000	0	17279000	133600000	24519000	11228000	125900000	352800000	41868000	13568000	121300000	295940000	133080000	72987000	113140000
P68250;A0A140T894	P68250;A0A140T894	11	14-3-3 protein beta/alpha OS=Bos taurus OX=9913 GN=YWHAB PE=1 SV=2;14-3-3 protein beta/alpha OS=Bos taurus OX=9913 GN=YWHAB PE=3 SV=1	7	4	4	34.1	22.8	22.8	28.081	0	20.129	16828000	18	0	0	0	0	0	0	1024100	1741000	0	0	0	0	0	0	0	0	0	0	0	0	0	0	0	0	0	0	0	0	0	0	0	0	0	0	0
A0A140T897;P02769	A0A140T897;P02769	12	Serum albumin OS=Bos taurus OX=9913 GN=ALB PE=4 SV=1;Serum albumin OS=Bos taurus OX=9913 GN=ALB PE=1 SV=4	66	66	66	82.4	82.4	82.4	69.323	0	323.31	863640000000	21748	8872500224	6752300032	4779800064	2886200064	13749000192	12670000128	13712000000	15233000448	13340999680	14261999616	7211599872	8997499904	12179999744	5737500160	4751399936	1933500032	9582499840	11605999616	6461400064	5400099840	17702000640	12513999872	7240500224	6345299968	10912000000	6624799744	6327300096	5655199744	10968999936	8578299904	5879499776	4692100096	5208999936	5693499904	5862499840
A0A140T8A5;Q9XSG3	A0A140T8A5;Q9XSG3	13	Isocitrate dehydrogenase [NADP] OS=Bos taurus OX=9913 GN=IDH1 PE=1 SV=1;Isocitrate dehydrogenase [NADP] cytoplasmic OS=Bos taurus OX=9913 GN=IDH1 PE=2 SV=1	18	18	17	47.6	47.6	45.4	46.759	0	106.26	676430000	156	30031000	11865000	13584000	2310100	12229000	5518800	3922400	4348000	22286000	6367300	11535000	3597500	11558000	3703000	2227900	1575800	6584400	0	0	0	25068000	0	0	0	15737000	0	0	0	9677700	5091600	2937400	0	9292600	4157800	2386000
Q5E968;A0A140T8A8	Q5E968;A0A140T8A8	14	Cathepsin K OS=Bos taurus OX=9913 GN=CTSK PE=2 SV=2;Cathepsin K OS=Bos taurus OX=9913 GN=CTSK PE=3 SV=1	1	1	1	7.9	7.9	7.9	36.947	0	5.539	0	0	0	0	0	0	0	0	0	0	0	0	0	0	0	0	0	0	0	0	0	0	0	0	0	0	0	0	0	0	0	0	0	0	0	0	0
P02668;A0A140T8A9	P02668;A0A140T8A9	15	Kappa-casein OS=Bos taurus OX=9913 GN=CSN3 PE=1 SV=1;Kappa-casein OS=Bos taurus OX=9913 GN=CSN3 PE=3 SV=1	13	13	13	52.6	52.6	52.6	21.269	0	323.31	90495000000	10243	174390000	702720000	803640000	590409984	246840000	1184499968	216160000	634560000	103000000	249250000	387800000	611840000	30824000	112490000	560449984	167740000	147120000	97130000	1615500032	273289984	29475000	31684000	94974000	278760000	70714000	132930000	911059968	416390016	28375000	33644000	317310016	324790016	141530000	568809984	704030016
F1MXG6;F1MSA6;Q148I8;E1BPW6;Q0P5J7;A0A140T8B6;A5PJJ1	F1MXG6;F1MSA6;Q148I8;E1BPW6;Q0P5J7;A0A140T8B6;A5PJJ1	16	Uncharacterized protein OS=Bos taurus OX=9913 GN=LOC618455 PE=3 SV=1;Keratin 34 OS=Bos taurus OX=9913 GN=KRT34 PE=3 SV=1;Keratin 31 OS=Bos taurus OX=9913 GN=KRT31 PE=2 SV=1;Keratin, type I cuticular Ha5 OS=Bos taurus OX=9913 GN=KRT35 PE=3 SV=2;Keratin, typ	2	1	1	4.9	3.1	3.1	43.269	0	5.9233	4394800	1	0	0	0	0	0	0	0	0	0	0	0	0	0	0	0	0	0	0	0	0	0	0	0	0	0	0	0	0	0	0	0	0	0	0	0
F1MNV5;A0A140T8C8	F1MNV5;A0A140T8C8	17	Kininogen-1 OS=Bos taurus OX=9913 GN=KNG1 PE=4 SV=2;Kininogen-1 OS=Bos taurus OX=9913 GN=KNG1 PE=4 SV=1	17	17	1	48.4	48.4	3.9	48.421	0	264.56	5544300000	969	71354000	46399000	31890000	28772000	54904000	38891000	62852000	69272000	85626000	83703000	53085000	54333000	91030000	27500000	29328000	10527000	107750000	74113000	81138000	68510000	116690000	102580000	38083000	40029000	118670000	33422000	37613000	26078000	106080000	59770000	46892000	31196000	43441000	48794000	33802000
Q95M12;A0A140T8D4	Q95M12;A0A140T8D4	18	Legumain OS=Bos taurus OX=9913 GN=LGMN PE=1 SV=1;Legumain OS=Bos taurus OX=9913 GN=LGMN PE=4 SV=1	6	6	6	18	18	18	49.283	0	20.231	172280000	105	5384000	0	1693700	1628900	3224800	2835900	3430700	2542700	2760300	0	0	1295500	0	0	0	0	0	0	0	0	0	0	0	0	1776700	0	0	0	0	0	1524300	0	1958100	1638100	2238100
A0JND4	A0JND4	19	Protein strawberry notch homolog 2 OS=Bos taurus OX=9913 GN=SBNO2 PE=2 SV=1	3	3	3	5.2	5.2	5.2	150.37	0	4.8163	223550000	1	0	0	0	0	0	0	0	0	0	0	0	0	0	0	0	0	0	0	0	0	0	0	0	0	0	0	0	0	0	0	0	0	0	0	0
A0JNJ5	A0JNJ5	20	Myosin light chain 1/3, skeletal muscle isoform OS=Bos taurus OX=9913 GN=MYL1 PE=2 SV=1	3	3	3	16.7	16.7	16.7	20.932	0	40.565	45866000	9	0	0	0	0	0	0	0	0	0	0	0	0	0	0	0	0	0	0	0	0	0	0	0	10109000	0	0	0	0	0	0	0	0	0	0	0
A0JNP2	A0JNP2	21	Secretoglobin family 1D member OS=Bos taurus OX=9913 GN=SCGB1D PE=3 SV=2	3	3	3	30.4	30.4	30.4	11.294	0	9.8216	2038500000	230	18556000	24351000	29549000	0	43184000	127300000	25476000	73675000	3855300	4857000	7028400	11100000	9835300	0	11640000	0	0	0	0	0	0	0	4007000	0	0	0	0	0	0	0	13637000	40356000	14393000	32777000	14405000
Q3ZBD1;A1L528;Q2HJH2;G3MYN4;A6QLS9;Q58DS5;A0A140T898;Q2HJI8;F1N2J9;A4FV54;Q1RMR4	Q3ZBD1;A1L528;Q2HJH2;G3MYN4	22	RAB1A, member RAS oncogene family OS=Bos taurus OX=9913 GN=RAB1A PE=1 SV=1;RAB1A, member RAS oncogene family OS=Bos taurus OX=9913 GN=RAB1A PE=1 SV=1;Ras-related protein Rab-1B OS=Bos taurus OX=9913 GN=RAB1B PE=2 SV=1;Ras-related protein Rab-1B OS=Bos taur	4	4	4	30.1	30.1	30.1	19.018	0	4.7794	78492000	13	0	0	0	0	0	0	1379500	1853800	0	0	0	0	0	0	0	0	0	0	0	0	0	0	0	0	0	0	0	0	0	0	0	0	0	0	0
A1L5C6	A1L5C6	23	HPN protein OS=Bos taurus OX=9913 GN=HPN PE=2 SV=1	6	6	6	21.1	21.1	21.1	44.987	0	22.055	159340000	26	0	0	0	0	0	0	0	0	0	0	0	2892800	0	0	4673300	7063100	0	0	0	0	0	0	0	0	0	0	2972400	0	0	0	0	3298300	1542100	1977100	5275000
A2VDK3	A2VDK3	25	Dishevelled associated activator of morphogenesis 1 OS=Bos taurus OX=9913 GN=DAAM1 PE=2 SV=1	3	3	2	4.1	4.1	3.4	122.29	0.009498	2.6451	0	0	0	0	0	0	0	0	0	0	0	0	0	0	0	0	0	0	0	0	0	0	0	0	0	0	0	0	0	0	0	0	0	0	0	0	0
A2VE41	A2VE41	26	EGF-containing fibulin-like extracellular matrix protein 1 OS=Bos taurus OX=9913 GN=EFEMP1 PE=1 SV=1	1	1	1	2.6	2.6	2.6	54.835	0	11.561	1852900	2	0	0	0	0	0	0	0	0	0	0	0	0	0	0	0	0	0	0	0	0	0	0	0	0	0	0	0	0	0	0	0	0	0	0	0
A3KLR9	A3KLR9	27	Superoxide dismutase [Cu-Zn] OS=Bos taurus OX=9913 GN=SOD3 PE=1 SV=1	4	4	4	32.4	32.4	32.4	26.176	0	11.503	84998000	22	2232700	2685900	0	0	0	0	0	0	1722600	2058200	0	0	0	4337500	0	0	0	0	0	0	0	0	0	0	0	0	0	0	1703700	13724000	0	0	1029900	2501000	1092000
A3KN28	A3KN28	28	Suppressor of tumorigenicity 7 protein-like OS=Bos taurus OX=9913 GN=ST7L PE=2 SV=1	2	2	2	4.5	4.5	4.5	62.635	0.0031299	3.2527	4792000	3	0	0	0	0	0	0	0	0	0	0	0	0	0	0	0	0	0	0	0	0	0	0	0	0	0	0	0	0	0	0	0	0	0	0	0
A4FUA8	A4FUA8	29	F-actin-capping protein subunit alpha-1 OS=Bos taurus OX=9913 GN=CAPZA1 PE=2 SV=1	3	3	2	18.5	18.5	12.6	32.931	0	58.14	38262000	10	0	0	0	0	0	0	3205700	0	0	0	0	0	0	1164500	2626100	4647100	0	0	0	0	0	0	0	0	0	0	0	0	0	0	0	0	0	0	0
A4FUZ9	A4FUZ9	30	APOA5 protein OS=Bos taurus OX=9913 GN=APOA5 PE=2 SV=1	1	1	1	2.4	2.4	2.4	41.793	0	3.9526	0	0	0	0	0	0	0	0	0	0	0	0	0	0	0	0	0	0	0	0	0	0	0	0	0	0	0	0	0	0	0	0	0	0	0	0	0
A4IFN7	A4IFN7	32	UBE3A protein OS=Bos taurus OX=9913 GN=UBE3A PE=2 SV=1	3	3	3	5.6	5.6	5.6	100.36	0.0030628	3.1196	6189000000	25	0	0	0	0	0	0	0	0	0	0	0	0	0	0	0	0	0	0	0	0	0	0	0	0	0	0	0	0	0	0	0	0	0	0	0
A4IFN9	A4IFN9	33	SMG5 protein OS=Bos taurus OX=9913 GN=SMG5 PE=2 SV=1	3	3	3	6.5	6.5	6.5	113.76	0.0044577	2.9622	0	0	0	0	0	0	0	0	0	0	0	0	0	0	0	0	0	0	0	0	0	0	0	0	0	0	0	0	0	0	0	0	0	0	0	0	0
A4IFS7	A4IFS7	34	CTSL1 protein OS=Bos taurus OX=9913 GN=CTSL1 PE=2 SV=1	4	4	4	15.9	15.9	15.9	37.149	0	26.73	96509000	62	3540900	0	0	0	0	0	0	0	4132300	3115100	2494600	0	3913400	0	0	0	0	0	0	0	0	0	0	0	2182900	0	0	0	3612600	0	0	0	2872900	1163500	0
A5D7A0	A5D7A0	35	EF-hand domain-containing protein D2 OS=Bos taurus OX=9913 GN=EFHD2 PE=2 SV=1	2	2	1	8.3	8.3	3.7	26.918	0.0031397	3.275	19415000	6	0	0	0	0	0	0	0	0	0	0	0	0	0	0	0	0	0	0	0	0	0	0	0	0	0	0	0	0	0	0	0	0	0	0	0
A5D7D1;Q0III9;G3X7I1	A5D7D1	36	Alpha-actinin-4 OS=Bos taurus OX=9913 GN=ACTN4 PE=2 SV=1	17	17	8	23.8	23.8	13.5	104.93	0	54.892	185550000	153	1414700	2316900	6398800	3515400	0	1974300	6966400	2461100	0	0	0	1243800	0	0	2741300	3814600	0	0	0	0	0	0	0	0	0	0	0	0	0	0	0	0	0	0	2731800
P38657;A5D7E8	P38657;A5D7E8	37	Protein disulfide-isomerase A3 OS=Bos taurus OX=9913 GN=PDIA3 PE=2 SV=1;Protein disulfide-isomerase OS=Bos taurus OX=9913 GN=PDIA3 PE=2 SV=1	9	9	9	21.4	21.4	21.4	56.929	0	75.557	375450000	35	9111500	0	13108000	6977300	0	0	16569000	15850000	0	0	0	12649000	0	0	0	0	0	0	0	0	0	0	0	0	0	0	0	0	0	0	0	0	0	0	0
P52193;A5D7J6	P52193;A5D7J6	39	Calreticulin OS=Bos taurus OX=9913 GN=CALR PE=1 SV=2;CALR protein OS=Bos taurus OX=9913 GN=CALR PE=2 SV=1	5	5	5	15.3	15.3	15.3	48.038	0	21.626	274200000	107	8359800	2517300	3940500	4325200	3784400	2570500	3272100	4725900	5352100	4149100	3607100	2425700	0	0	0	0	0	0	0	0	0	0	0	0	0	0	0	0	0	0	0	0	2001000	2438700	1854000
M0QVZ6;A5D7M6;Q5XQN5;P04262;P04261	M0QVZ6;A5D7M6;Q5XQN5	40	Keratin, type II cytoskeletal 5 OS=Bos taurus OX=9913 GN=KRT5 PE=3 SV=1;KRT5 protein OS=Bos taurus OX=9913 GN=KRT5 PE=2 SV=1;Keratin, type II cytoskeletal 5 OS=Bos taurus OX=9913 GN=KRT5 PE=1 SV=1	14	8	7	17.3	12	9.9	60.666	0	70.546	5066300000	256	32392000	10508000	88937000	0	66502000	56823000	0	46887000	171380000	66610000	0	52275000	52399000	0	100910000	0	172940000	94243000	169290000	84844000	0	0	182630000	129340000	92537000	0	51264000	89344000	25258000	0	0	0	0	32300000	41419000
A5D7U0;F1MBA0	A5D7U0;F1MBA0	41	Cytoskeleton-associated protein 2 OS=Bos taurus OX=9913 GN=CKAP2 PE=2 SV=1;Cytoskeleton-associated protein 2 OS=Bos taurus OX=9913 GN=CKAP2 PE=4 SV=1	3	3	3	7.8	7.8	7.8	70.084	0.0091027	2.4754	0	0	0	0	0	0	0	0	0	0	0	0	0	0	0	0	0	0	0	0	0	0	0	0	0	0	0	0	0	0	0	0	0	0	0	0	0
A5D7V3	A5D7V3	42	ESM1 protein OS=Bos taurus OX=9913 GN=ESM1 PE=2 SV=1	2	2	2	13	13	13	20.323	0	9.9132	16279000	7	0	0	0	0	0	0	0	0	0	0	0	0	0	0	0	0	0	0	0	0	0	0	0	0	0	0	0	0	0	0	0	0	0	0	0
A5D984;Q1JPG7	A5D984	43	Pyruvate kinase OS=Bos taurus OX=9913 GN=PKM PE=1 SV=1	22	22	22	59.1	59.1	59.1	57.948	0	115.32	862150000	178	0	1513200	14720000	11851000	2908200	4596200	52072000	16020000	0	0	0	3873000	0	0	13339000	9878200	3021700	0	0	0	0	0	0	5185100	0	0	0	0	0	0	24533000	0	0	0	14078000
A5D9E9;Q3SYT3	A5D9E9	44	Complement C1r OS=Bos taurus OX=9913 GN=C1R PE=2 SV=1	14	14	14	31.8	31.8	31.8	80.212	0	102.56	957790000	137	0	14066000	9309600	25042000	9705800	8127600	10130000	6987300	13665000	6838100	9116000	12854000	0	8957700	8294700	36506000	0	0	0	0	0	0	12375000	0	0	11789000	12740000	16623000	0	0	0	0	6436800	7343300	15602000
P02672;A5PJE3	P02672;A5PJE3	45	Fibrinogen alpha chain OS=Bos taurus OX=9913 GN=FGA PE=1 SV=5;Fibrinogen alpha chain OS=Bos taurus OX=9913 GN=FGA PE=2 SV=1	18	18	18	33	33	33	67.011	0	323.31	4028000000	810	54870000	30811000	24711000	20618000	37981000	20361000	34378000	31403000	38472000	42348000	30721000	34376000	58766000	30833000	40231000	22358000	46705000	29400000	34376000	20099000	29843000	54871000	19823000	28692000	91880000	40756000	32328000	63901000	53334000	30396000	37901000	60140000	62537000	70053000	39708000
A5PJH7	A5PJH7	46	LOC788112 protein OS=Bos taurus OX=9913 GN=LOC788112 PE=1 SV=1	4	4	4	22.7	22.7	22.7	19.642	0	30.858	392300000	56	0	0	2887500	12966000	0	0	0	0	0	0	0	0	0	0	5286100	3134800	0	0	0	0	0	0	0	0	0	0	0	0	0	0	13295000	6025900	0	0	33602000
A5PJL8	A5PJL8	47	C1QTNF5 protein OS=Bos taurus OX=9913 GN=C1QTNF5 PE=2 SV=1	2	2	2	10.7	10.7	10.7	25.349	0	6.7202	50324000	34	0	0	0	0	0	0	0	0	0	0	0	0	0	0	884670	1434800	0	0	0	0	0	0	0	0	0	0	0	0	0	0	0	0	0	0	0
A5PJT7	A5PJT7	48	ECM1 protein OS=Bos taurus OX=9913 GN=ECM1 PE=2 SV=1	12	12	12	34.4	34.4	34.4	57.636	0	66.662	300810000	91	1366300	1828300	3343100	3207400	0	0	9169300	5224100	3016400	2459800	1775100	2853900	0	0	0	0	0	0	0	0	0	0	0	3209300	2385000	0	0	0	0	0	0	0	2261000	2891100	4075800
A5PKA3	A5PKA3	49	CCDC80 protein OS=Bos taurus OX=9913 GN=CCDC80 PE=2 SV=1	9	9	9	15.2	15.2	15.2	108.22	0	19.808	80107000	25	0	1332900	3129500	9122900	0	0	0	0	0	0	0	0	0	0	0	0	0	0	0	0	0	0	0	0	0	0	0	0	0	0	0	0	0	0	2058500
P79121;A5PKB4	P79121;A5PKB4	50	Metalloproteinase inhibitor 3 OS=Bos taurus OX=9913 GN=TIMP3 PE=2 SV=1;Metalloproteinase inhibitor 3 OS=Bos taurus OX=9913 GN=TIMP3 PE=2 SV=1	10	10	10	48.3	48.3	48.3	24.197	0	53.309	626900000	132	0	0	31072000	7643800	0	32200000	3737300	2144000	0	0	1334400	10909000	0	1041000	19628000	4777400	0	0	0	0	0	0	0	0	0	0	4792000	3085900	0	0	17733000	5542000	0	2322000	10235000
P80929;A6H6X2	P80929;A6H6X2	51	Angiogenin-2 OS=Bos taurus OX=9913 GN=ANG2 PE=1 SV=1;ANG2 protein OS=Bos taurus OX=9913 GN=ANG2 PE=2 SV=1	4	4	4	29.3	29.3	29.3	14.522	0	7.4487	35469000	16	0	1567900	2627700	1354100	0	0	0	0	0	0	0	0	0	0	0	0	0	0	0	0	0	0	0	0	0	0	0	0	0	0	0	0	0	0	0
A6H797	A6H797	52	MLEC protein OS=Bos taurus OX=9913 GN=MLEC PE=1 SV=1	1	1	1	4.6	4.6	4.6	31.566	0.0017036	3.7186	10190000	3	0	0	0	0	0	0	0	0	0	0	0	0	0	0	0	0	0	0	0	0	0	0	0	0	0	0	0	0	0	0	0	0	0	0	0
P05307;A6H7J6	P05307;A6H7J6	53	Protein disulfide-isomerase OS=Bos taurus OX=9913 GN=P4HB PE=1 SV=1;Protein disulfide-isomerase OS=Bos taurus OX=9913 GN=P4HB PE=1 SV=1	11	11	11	26.7	26.7	26.7	57.265	0	298.77	176490000	86	3360300	0	1329700	0	3788600	2293500	3314500	4075800	0	0	0	0	0	0	0	0	4862000	0	0	0	0	0	0	0	0	0	0	0	0	0	0	0	0	0	0
A6QLB7;Q3SYV4	A6QLB7;Q3SYV4	54	Adenylyl cyclase-associated protein OS=Bos taurus OX=9913 GN=CAP1 PE=1 SV=1;Adenylyl cyclase-associated protein 1 OS=Bos taurus OX=9913 GN=CAP1 PE=2 SV=3	7	7	7	23.8	23.8	23.8	51.201	0	118	91641000	94	0	0	2877900	0	0	752920	2535800	1920700	0	0	0	1183200	0	0	0	0	0	0	0	0	0	0	0	0	0	0	0	0	0	0	0	0	0	0	3059900
A6QLL8	A6QLL8	55	Fructose-bisphosphate aldolase OS=Bos taurus OX=9913 GN=ALDOA PE=1 SV=1	16	16	15	58.8	58.8	51.4	39.436	0	116.18	630420000	154	749790	0	4638200	4203200	4332400	3742300	32260000	12058000	1288400	0	2886500	5481300	0	0	5331000	9499300	0	0	0	0	0	0	0	12457000	0	0	4210900	2404100	0	4014800	0	2890400	0	0	15100000
A6QLN9	A6QLN9	56	von Willebrand factor A domain-containing protein 1 OS=Bos taurus OX=9913 GN=VWA1 PE=2 SV=1	9	9	9	38.7	38.7	38.7	43.737	0	93.269	702840000	71	2545100	36799000	9442600	8136800	0	0	0	0	0	0	11682000	15882000	2290500	41531000	17566000	7307500	0	0	0	0	0	0	18508000	10448000	0	23983000	0	0	0	26690000	13417000	0	2269400	8374100	9190600
A6QLZ0	A6QLZ0	57	Galectin OS=Bos taurus OX=9913 GN=LGALS3 PE=1 SV=1	6	6	6	24.5	24.5	24.5	27.646	0	17.263	657090000	163	0	1156600	6250500	8789700	5293400	8268200	26469000	13301000	798540	835660	1512500	10881000	0	0	7155000	7178300	0	0	0	0	0	0	0	7000400	1583100	0	9591400	2600900	0	0	5328500	5107400	1030900	993140	8846100
A6QLZ7	A6QLZ7	58	Cysteine-rich secretory protein LCCL domain-containing 2 OS=Bos taurus OX=9913 GN=CRISPLD2 PE=2 SV=1	8	8	8	21.6	21.6	21.6	55.581	0	31.695	295450000	94	0	1353100	20450000	9180700	0	5023800	0	0	0	0	0	2138000	0	0	0	0	0	0	0	0	0	0	0	0	0	0	0	0	0	0	0	0	0	1229200	7413000
Q95122;A6QNL0	Q95122;A6QNL0	59	Monocyte differentiation antigen CD14 OS=Bos taurus OX=9913 GN=CD14 PE=2 SV=2;Monocyte differentiation antigen CD14 OS=Bos taurus OX=9913 GN=CD14 PE=2 SV=1	12	12	12	50.4	50.4	50.4	39.666	0	289.52	5344000000	746	115690000	62783000	22015000	20967000	82766000	34029000	28015000	27123000	122840000	93738000	55488000	24650000	135500000	112920000	22315000	49214000	93976000	70843000	45812000	40592000	142660000	174590000	82318000	59884000	105040000	76583000	28704000	43638000	107130000	184160000	22617000	39534000	133570000	47997000	29954000
A6QNL5	A6QNL5	60	PDIA6 protein (Fragment) OS=Bos taurus OX=9913 GN=PDIA6 PE=1 SV=1	1	1	1	3.3	3.3	3.3	49.624	0.0033113	3.5634	9662100	1	0	0	0	0	0	0	0	0	0	0	0	0	0	0	0	0	0	0	0	0	0	0	0	0	0	0	0	0	0	0	0	0	0	0	0
A6QNT9	A6QNT9	61	BBS12 protein OS=Bos taurus OX=9913 GN=BBS12 PE=2 SV=1	3	3	3	5.6	5.6	5.6	77.641	0.003125	3.247	1013100000	4	0	0	0	0	0	0	0	0	0	0	0	0	0	0	0	0	0	0	0	0	0	0	0	0	0	0	0	0	0	0	0	0	0	0	0
P06394;A6QNZ7;A6QP90;A7YWM2;E1BFG1;F1MI98	P06394;A6QNZ7	62	Keratin, type I cytoskeletal 10 OS=Bos taurus OX=9913 GN=KRT10 PE=3 SV=1;Keratin 10 (Epidermolytic hyperkeratosis;keratosis palmaris et plantaris) OS=Bos taurus OX=9913 GN=KRT10 PE=2 SV=1	14	11	5	16.2	13.1	6.1	54.848	0	185.86	2367000000	569	24114000	9461200	61338000	3578700	49187000	40103000	7981000	18482000	38885000	25091000	9707200	28360000	38573000	3938800	24641000	8955300	30334000	15922000	26287000	11924000	21659000	8489900	7590400	21260000	142350000	7132300	15491000	29123000	60544000	0	46537000	21907000	11153000	13348000	13046000
A6QP39	A6QP39	64	MSLN protein OS=Bos taurus OX=9913 GN=MSLN PE=2 SV=1	5	5	5	16.9	16.9	16.9	44.291	0	18.776	275230000	45	0	1509700	16328000	30100000	0	0	0	0	0	0	0	1917200	0	0	2399800	2826600	0	0	0	0	0	0	0	0	0	0	0	0	0	0	0	0	0	0	4005000
A6QPI6	A6QPI6	65	Mitochondrial import receptor subunit TOM22 homolog OS=Bos taurus OX=9913 GN=TOMM22 PE=2 SV=1	1	1	1	8.6	8.6	8.6	15.292	0	12.417	359570	1	0	0	0	0	0	0	0	0	0	0	0	0	0	0	0	0	0	0	0	0	0	0	0	0	0	0	0	0	0	0	0	0	0	0	0
A6QPK0	A6QPK0	66	SCGB2A2 protein OS=Bos taurus OX=9913 GN=SCGB2A2 PE=2 SV=1	4	4	4	42.4	42.4	42.4	10.427	0	26.954	48615000	25	0	0	0	0	0	0	3165400	3136100	0	0	0	0	0	0	0	4914900	0	0	0	0	0	0	0	0	0	0	0	0	0	0	0	0	0	0	0
A6QPP2	A6QPP2	67	SERPIND1 protein OS=Bos taurus OX=9913 GN=SERPIND1 PE=2 SV=1	17	17	17	45.2	45.2	45.2	55.207	0	260.39	3038900000	474	25199000	24628000	15217000	19701000	24023000	18228000	44008000	31272000	36382000	31126000	25773000	27689000	42296000	15467000	20630000	9180200	42297000	24349000	32501000	24338000	34332000	0	4686400	20130000	43870000	23941000	30975000	19780000	48878000	36622000	28212000	12633000	15198000	18923000	20648000
A6QPP7;G3MWP1	A6QPP7;G3MWP1	68	ELA2 protein OS=Bos taurus OX=9913 GN=ELANE PE=1 SV=1;Elastase, neutrophil expressed OS=Bos taurus OX=9913 GN=ELANE PE=1 SV=1	3	3	3	15.7	15.7	15.7	28.947	0	32.029	44055000	34	0	0	0	3931000	0	0	0	0	0	0	0	0	0	0	2160200	0	0	0	0	0	0	0	0	0	0	0	0	0	0	0	1726000	0	0	0	3999800
A6QPZ4	A6QPZ4	69	SERPINB4 protein OS=Bos taurus OX=9913 GN=SERPINB4 PE=2 SV=1	6	6	3	23.3	23.3	11.8	38.647	0	70.464	75722000	17	0	0	0	0	0	0	0	0	0	0	0	0	0	0	4391900	0	0	0	0	0	0	0	0	0	0	0	0	0	0	0	8713900	0	0	0	13760000
A6QQ20	A6QQ20	70	TGOLN2 protein (Fragment) OS=Bos taurus OX=9913 GN=TGOLN2 PE=2 SV=1	2	2	2	11.3	11.3	11.3	33.444	0	8.6247	221160000	43	0	0	0	0	0	0	0	0	0	0	0	0	0	0	0	0	0	0	0	0	0	0	0	0	0	0	0	0	0	0	0	0	0	0	0
A6QQQ9;F1MPK1;G3MXI3	A6QQQ9;F1MPK1	72	Keratin, type I cytoskeletal 20 OS=Bos taurus OX=9913 GN=KRT20 PE=2 SV=2;Keratin 20 OS=Bos taurus OX=9913 GN=KRT20 PE=3 SV=2	4	3	3	6.9	4.7	4.7	48.172	0.006993	2.7309	45705000	7	0	0	0	0	0	0	0	0	0	0	0	0	0	0	0	0	0	0	0	0	0	0	0	0	0	0	0	0	0	0	0	0	0	0	0
A6QR11	A6QR11	74	Protein kinase C-binding protein NELL2 OS=Bos taurus OX=9913 GN=NELL2 PE=2 SV=1	17	17	17	26	26	26	91.269	0	214.19	1524400000	332	51643000	22667000	4871200	2846200	42508000	12183000	1516000	2635000	74685000	33627000	30712000	10702000	64492000	32308000	3920300	3598900	0	0	0	0	36318000	13968000	0	4583500	39491000	11123000	2810000	0	23940000	28846000	2237000	0	38391000	16098000	3327700
F1MBF6;A6QR46;G3X7D3;F1MX39	F1MBF6;A6QR46;G3X7D3;F1MX39	75	Uncharacterized protein OS=Bos taurus OX=9913 GN=RAB6A PE=4 SV=2;Ras-related protein Rab-6B OS=Bos taurus OX=9913 GN=RAB6B PE=2 SV=1;Uncharacterized protein OS=Bos taurus OX=9913 GN=RAB39A PE=4 SV=1;Uncharacterized protein OS=Bos taurus OX=9913 GN=RAB42 PE	1	1	1	5.3	5.3	5.3	23.518	0	6.0987	48086000	13	0	0	0	0	0	0	0	0	0	0	0	0	0	0	0	0	0	0	0	0	0	0	0	0	0	0	0	0	0	0	0	0	0	0	0
A6YT15	A6YT15	76	C-C motif chemokine OS=Bos taurus OX=9913 GN=CCL28 PE=2 SV=1	2	2	2	20.2	20.2	20.2	14.556	0	5.9546	88068000	32	0	0	3430700	1571400	0	0	0	0	0	0	0	843410	0	0	0	0	0	0	0	0	0	0	0	0	0	0	0	0	0	0	0	0	0	0	4361100
A7E3W2	A7E3W2	78	Galectin-3-binding protein OS=Bos taurus OX=9913 GN=LGALS3BP PE=1 SV=1	2	2	2	4.9	4.9	4.9	62.126	0	6.5832	11375000	6	0	0	0	0	0	0	0	0	0	0	0	0	0	0	0	0	0	0	0	0	0	0	0	0	0	0	0	0	0	0	0	0	0	0	0
A7E3W4;A7Z014;Q6B855	A7E3W4;A7Z014;Q6B855	79	Transketolase OS=Bos taurus OX=9913 GN=TKT PE=1 SV=1;TKT protein OS=Bos taurus OX=9913 GN=TKT PE=1 SV=1;Transketolase OS=Bos taurus OX=9913 GN=TKT PE=2 SV=1	11	11	11	29.7	29.7	29.7	64.875	0	62.152	546080000	127	0	3453800	5601200	8332000	2614700	2263000	12326000	3317100	2668300	3650000	2013000	5708600	2490700	6748300	16876000	9491700	0	0	0	0	0	0	0	0	0	0	8445000	2812600	0	4403300	24108000	0	2828300	1690400	14942000
P02253;G3MWV5;A7MAZ5;A5PK20;G3N131	P02253;G3MWV5;A7MAZ5;A5PK20;G3N131	80	Histone H1.2 OS=Bos taurus OX=9913 GN=HIST1H1C PE=1 SV=2;Histone cluster 1 H1 family member e OS=Bos taurus OX=9913 GN=HIST1H1E PE=3 SV=1;Histone H1.3 OS=Bos taurus OX=9913 GN=HIST1H1D PE=1 SV=1;HIST1H1E protein OS=Bos taurus OX=9913 GN=HIST1H1E PE=2 SV=1;	6	6	6	16	16	16	21.355	0	15.137	121700000	34	0	0	7258900	2878700	0	0	0	0	0	0	0	0	0	0	0	0	0	0	0	0	0	0	0	0	0	0	0	0	0	0	0	0	0	0	1424400
F1MJ04;A7MB46	F1MJ04;A7MB46	81	Protocadherin-18 OS=Bos taurus OX=9913 GN=PCDH18 PE=4 SV=2;Protocadherin-18 OS=Bos taurus OX=9913 GN=PCDH18 PE=2 SV=1	3	3	3	4.4	4.4	4.4	125.85	0.0091384	2.4866	0	0	0	0	0	0	0	0	0	0	0	0	0	0	0	0	0	0	0	0	0	0	0	0	0	0	0	0	0	0	0	0	0	0	0	0	0
F1MRG7;A7MB62	F1MRG7;A7MB62	82	Actin-related protein 2 OS=Bos taurus OX=9913 GN=ACTR2 PE=3 SV=2;Actin-related protein 2 OS=Bos taurus OX=9913 GN=ACTR2 PE=1 SV=1	3	3	3	9.6	9.6	9.6	44.773	0	63.394	34370000	11	0	0	0	0	0	801890	3569900	0	0	0	0	0	0	0	0	0	0	0	0	0	0	0	0	0	0	0	0	0	0	0	0	0	0	0	0
A7MB70	A7MB70	83	Semaphorin-3C OS=Bos taurus OX=9913 GN=SEMA3C PE=2 SV=1	5	5	5	9.3	9.3	9.3	85.236	0	5.3708	6663800	10	0	0	0	0	0	0	0	0	0	0	0	0	0	0	0	0	0	0	0	0	0	0	0	0	0	0	0	0	0	0	0	0	0	0	0
A7YWK3	A7YWK3	84	Keratin, type II cytoskeletal 73 OS=Bos taurus OX=9913 GN=KRT73 PE=2 SV=1	2	1	1	3.9	1.9	1.9	58.835	0.0091984	2.5052	9151400	25	0	0	0	0	0	0	0	0	0	0	0	0	0	0	0	0	0	0	0	0	0	0	0	0	0	0	0	0	0	0	0	0	0	0	0
A7YWK8	A7YWK8	85	VPS54 protein OS=Bos taurus OX=9913 GN=VPS54 PE=2 SV=1	1	1	1	1.5	1.5	1.5	110.69	0.0071942	2.8242	0	0	0	0	0	0	0	0	0	0	0	0	0	0	0	0	0	0	0	0	0	0	0	0	0	0	0	0	0	0	0	0	0	0	0	0	0
P68252;A7Z057	P68252;A7Z057	86	14-3-3 protein gamma OS=Bos taurus OX=9913 GN=YWHAG PE=1 SV=2;14-3-3 protein gamma OS=Bos taurus OX=9913 GN=YWHAG PE=2 SV=1	5	3	2	21.1	13.8	9.7	28.252	0	37.64	7280000	6	0	0	0	0	0	0	0	0	0	0	0	0	0	0	0	0	0	0	0	0	0	0	0	0	0	0	0	0	0	0	0	0	0	0	0
A7Z067;Q1JP72	A7Z067;Q1JP72	87	CSF1R protein OS=Bos taurus OX=9913 GN=CSF1R PE=2 SV=1;Colony stimulating factor 1 receptor OS=Bos taurus OX=9913 GN=CSF1R PE=2 SV=1	2	2	2	2.6	2.6	2.6	107.35	0	6.4695	22635000	9	0	0	0	0	0	0	2486200	2905100	0	0	0	0	0	0	0	0	0	0	0	0	0	0	0	0	0	0	0	0	0	0	0	0	0	0	0
A8E4L9	A8E4L9	88	SYNC protein OS=Bos taurus OX=9913 GN=SYNC PE=2 SV=1	2	2	2	5.2	5.2	5.2	54.707	0.0033841	3.6648	187440000	23	0	0	0	0	0	0	0	0	0	0	0	0	0	0	0	0	0	0	0	0	0	0	0	0	0	0	0	0	0	0	0	0	0	0	0
A8YXY3	A8YXY3	89	Selenoprotein F OS=Bos taurus OX=9913 GN=SELENOF PE=2 SV=2	4	4	4	30.9	30.9	30.9	17.974	0	144.11	571120000	129	18918000	6696800	4327900	4306400	14999000	6468900	1844400	1878800	9643900	7893900	12653000	4739300	16834000	12756000	4426000	3901200	27233000	0	0	0	0	14812000	6243100	6200900	11119000	0	4696300	4442200	9846000	0	0	0	13501000	6906000	0
A8YXZ2	A8YXZ2	90	C8G protein OS=Bos taurus OX=9913 GN=C8G PE=2 SV=1	3	3	3	20.7	20.7	20.7	25.288	0	9.1207	187040000	36	0	0	2559200	0	2869000	2530900	2818100	5015400	0	0	0	2644500	2152800	2072500	0	2618400	0	0	0	0	0	0	0	0	0	0	0	2968100	2715500	0	0	0	3512500	3707300	4117900
Q28193;B0JYR0	Q28193;B0JYR0	91	Furin OS=Bos taurus OX=9913 GN=FURIN PE=1 SV=1;Furin (Paired basic amino acid cleaving enzyme) OS=Bos taurus OX=9913 GN=FURIN PE=2 SV=1	3	3	3	7.2	7.2	7.2	87.25	0	4.5362	45408000	28	4301700	1328000	827300	0	0	0	0	0	3619000	1689600	2422400	927560	3666900	2007800	0	0	0	0	0	0	0	0	0	0	0	0	0	0	0	0	0	0	0	0	0
B2D1N9;Q4GZT4	B2D1N9;Q4GZT4	92	ATP-binding cassette sub-family G member 2 OS=Bos taurus OX=9913 GN=ABCG2 PE=2 SV=1;ATP-binding cassette sub-family G member 2 OS=Bos taurus OX=9913 GN=ABCG2 PE=3 SV=2	16	16	16	29	29	29	73.097	0	62.33	513470000	101	1907500	15442000	3547400	0	6491200	16348000	780940	611390	1830700	2963600	28756000	9662500	1553700	18129000	1915700	0	6663500	0	0	0	0	0	31728000	4838600	0	7732800	3737400	0	0	0	2407400	0	3487000	20162000	1994400
Q24K15;B2Z4B2	Q24K15;B2Z4B2	93	Angiopoietin-4 OS=Bos taurus OX=9913 GN=ANGPT4 PE=2 SV=1;Angiopoietin-4 OS=Bos taurus OX=9913 GN=ANGPT4 PE=2 SV=1	3	3	3	9	9	9	55.928	0.0017094	3.7853	0	0	0	0	0	0	0	0	0	0	0	0	0	0	0	0	0	0	0	0	0	0	0	0	0	0	0	0	0	0	0	0	0	0	0	0	0
B8Y9S9;P07589;G5E5A9;B8Y9T0	B8Y9S9;P07589;G5E5A9;B8Y9T0	94	Embryo-specific fibronectin 1 transcript variant OS=Bos taurus OX=9913 GN=FN1 PE=2 SV=1;Fibronectin OS=Bos taurus OX=9913 GN=FN1 PE=1 SV=4;Fibronectin OS=Bos taurus OX=9913 GN=FN1 PE=4 SV=1;Cumulus cell-specific fibronectin 1 transcript variant OS=Bos taur	84	84	84	50.7	50.7	50.7	262.42	0	323.31	16789000000	2614	95462000	123940000	112570000	270880000	71481000	102470000	479870016	324580000	67540000	51290000	109540000	111520000	56951000	81459000	239590000	903320000	40691000	50025000	67657000	195790000	38907000	19211000	114520000	224900000	67252000	66948000	148470000	435220000	39153000	60857000	99270000	142260000	75988000	79305000	142430000
C6KGD8	C6KGD8	95	Histatherin OS=Bos taurus OX=9913 GN=HSTN PE=2 SV=1	1	1	1	19	19	19	7.2325	0	6.0872	138160000	17	0	0	0	0	0	0	0	0	0	0	0	0	0	0	0	0	0	0	0	0	0	0	0	0	0	0	0	0	0	0	0	0	0	0	0
Q2KJC7;D1Z308	Q2KJC7;D1Z308	96	Periostin, osteoblast specific factor OS=Bos taurus OX=9913 GN=POSTN PE=1 SV=1;Periostin OS=Bos taurus OX=9913 GN=POSTN PE=1 SV=2	8	8	8	16.9	16.9	16.9	86.858	0	44.019	114900000	24	0	0	0	0	0	4392900	9586700	3756200	0	0	0	0	0	0	0	0	0	0	0	0	0	0	0	0	0	0	0	0	0	0	0	0	0	0	0
E1B6Z6	E1B6Z6	97	Lipocalin 2 OS=Bos taurus OX=9913 GN=LCN2 PE=1 SV=2	15	15	15	64.5	64.5	64.5	22.983	0	229.57	8450900000	407	0	15077000	67493000	227560000	6684500	85853000	187140000	135630000	0	4603100	6917600	59839000	418110	5920400	59305000	195480000	0	11993000	77098000	79972000	0	0	38905000	21456000	2120200	15176000	135030000	127280000	1826500	7232700	132700000	51434000	14299000	15316000	597790016
G3MZJ0;E1B719	G3MZJ0;E1B719	98	Uncharacterized protein OS=Bos taurus OX=9913 GN=EIF4EBP3 PE=4 SV=1;Uncharacterized protein OS=Bos taurus OX=9913 GN=EIF4EBP3 PE=4 SV=2	4	4	4	3.1	3.1	3.1	269.38	0.0032787	3.5225	169950000	1	0	0	0	0	0	0	0	0	0	0	0	0	0	0	0	0	0	0	0	0	0	0	0	0	0	0	0	0	0	0	0	0	0	0	0
E1B726;A7E350	E1B726;A7E350	99	Plasminogen OS=Bos taurus OX=9913 GN=PLG PE=3 SV=2;PLG protein OS=Bos taurus OX=9913 GN=PLG PE=2 SV=1	46	46	6	66.9	66.9	11.1	91.242	0	323.31	4652400000	1106	7181900	20145000	56461000	74251000	12460000	34299000	100370000	72237000	7909100	10795000	21258000	58786000	7837800	6407700	38620000	52727000	1291800	2262100	7736500	29284000	0	0	0	67701000	2323500	7045000	29876000	90878000	1668000	7377300	59807000	52525000	19149000	28462000	107740000
E1B755	E1B755	100	Protein tyrosine phosphatase, receptor type Q OS=Bos taurus OX=9913 GN=PTPRQ PE=4 SV=2	5	5	5	4.7	4.7	4.7	256.4	0.003252	3.4809	0	0	0	0	0	0	0	0	0	0	0	0	0	0	0	0	0	0	0	0	0	0	0	0	0	0	0	0	0	0	0	0	0	0	0	0	0
E1B778	E1B778	101	Patched 2 OS=Bos taurus OX=9913 GN=PTCH2 PE=4 SV=1	2	2	2	3.6	3.6	3.6	130.5	0.0043988	2.9392	0	0	0	0	0	0	0	0	0	0	0	0	0	0	0	0	0	0	0	0	0	0	0	0	0	0	0	0	0	0	0	0	0	0	0	0	0
G3MX12;E1B782	G3MX12;E1B782	102	Uncharacterized protein OS=Bos taurus OX=9913 GN=HERC2 PE=4 SV=1;Uncharacterized protein OS=Bos taurus OX=9913 GN=HERC2 PE=4 SV=1	7	7	7	2.9	2.9	2.9	518.26	0	4.9972	0	0	0	0	0	0	0	0	0	0	0	0	0	0	0	0	0	0	0	0	0	0	0	0	0	0	0	0	0	0	0	0	0	0	0	0	0
Q3MHR3;P61285;G3MX54;F1ME41;E1B7A3	Q3MHR3;P61285;G3MX54;F1ME41;E1B7A3	103	Dynein light chain 2, cytoplasmic OS=Bos taurus OX=9913 GN=DYNLL2 PE=3 SV=1;Dynein light chain 1, cytoplasmic OS=Bos taurus OX=9913 GN=DYNLL1 PE=1 SV=1;Dynein light chain OS=Bos taurus OX=9913 PE=3 SV=1;Dynein light chain OS=Bos taurus OX=9913 PE=3 SV=1;Dy	2	2	2	25.8	25.8	25.8	10.35	0	5.1563	4777400	7	0	0	0	0	0	0	0	0	0	0	0	0	0	0	0	0	0	0	0	0	0	0	0	0	0	0	0	0	0	0	0	0	0	0	0
E1B7E3	E1B7E3	105	Golgin A4 OS=Bos taurus OX=9913 GN=GOLGA4 PE=4 SV=2	4	4	4	2.6	2.6	2.6	259.18	0	4.8656	218180000	6	0	0	0	0	0	0	0	0	0	0	0	0	0	0	0	0	0	0	0	0	0	0	0	0	0	0	0	0	0	0	0	0	0	0	0
E1B7J2;G3N0N4	E1B7J2;G3N0N4	107	Activating transcription factor 7 interacting protein 2 OS=Bos taurus OX=9913 GN=ATF7IP2 PE=4 SV=1;Activating transcription factor 7 interacting protein 2 OS=Bos taurus OX=9913 GN=ATF7IP2 PE=4 SV=1	3	3	3	4.1	4.1	4.1	77.065	0.0032051	3.3929	2369600	2	0	0	0	0	0	0	0	0	0	0	0	0	0	0	0	0	0	0	0	0	0	0	0	0	0	0	0	0	0	0	0	0	0	0	0
E1B7Q3	E1B7Q3	108	Laminin subunit gamma 2 OS=Bos taurus OX=9913 GN=LAMC2 PE=1 SV=2	2	2	2	3.3	3.3	3.3	131.48	0	7.5955	0	1	0	0	0	0	0	0	0	0	0	0	0	0	0	0	0	0	0	0	0	0	0	0	0	0	0	0	0	0	0	0	0	0	0	0	0
E1B7Q7	E1B7Q7	109	E3 ubiquitin-protein ligase TRIP12 OS=Bos taurus OX=9913 GN=TRIP12 PE=2 SV=2	4	4	4	2.4	2.4	2.4	220.39	0.0030441	3.081	0	0	0	0	0	0	0	0	0	0	0	0	0	0	0	0	0	0	0	0	0	0	0	0	0	0	0	0	0	0	0	0	0	0	0	0	0
E1B7Z0	E1B7Z0	110	TGF-beta activated kinase 1 (MAP3K7) binding protein 2 OS=Bos taurus OX=9913 GN=TAB2 PE=4 SV=1	4	4	4	11.5	11.5	11.5	76.327	0.0030349	3.0616	0	0	0	0	0	0	0	0	0	0	0	0	0	0	0	0	0	0	0	0	0	0	0	0	0	0	0	0	0	0	0	0	0	0	0	0	0
E1B818	E1B818	111	Olfactomedin like 2A OS=Bos taurus OX=9913 GN=OLFML2A PE=4 SV=1	1	1	1	2.3	2.3	2.3	73.619	0.0070225	2.7323	0	0	0	0	0	0	0	0	0	0	0	0	0	0	0	0	0	0	0	0	0	0	0	0	0	0	0	0	0	0	0	0	0	0	0	0	0
E1B8L8	E1B8L8	112	Fc fragment of IgA and IgM receptor OS=Bos taurus OX=9913 GN=FCAMR PE=4 SV=1	3	3	3	6.1	6.1	6.1	57.286	0.0031056	3.1753	38083000	3	0	0	0	0	0	0	0	0	0	2133000	0	0	0	0	0	0	0	0	0	0	0	0	0	0	0	0	0	0	0	0	0	0	0	0	0
E1B8P3	E1B8P3	113	Stanniocalcin 2 OS=Bos taurus OX=9913 GN=STC2 PE=4 SV=1	5	5	5	19.9	19.9	19.9	33.218	0	31.1	48547000	33	0	0	0	0	0	0	791450	3422400	0	0	0	0	0	0	0	0	0	0	0	0	0	0	0	0	0	0	0	0	0	0	0	0	0	0	0
E1B8T3	E1B8T3	114	Transcription factor 20 OS=Bos taurus OX=9913 GN=TCF20 PE=4 SV=2	3	3	3	2.2	2.2	2.2	211.99	0.0032733	3.5222	764860000	67	0	0	0	0	0	0	0	0	0	0	0	0	0	0	0	0	0	0	0	0	0	0	0	0	0	0	0	0	0	0	0	0	0	0	0
E1B8Y5	E1B8Y5	115	Uncharacterized protein OS=Bos taurus OX=9913 PE=4 SV=2	1	1	1	5.4	5.4	5.4	34.93	0.0093708	2.6024	0	0	0	0	0	0	0	0	0	0	0	0	0	0	0	0	0	0	0	0	0	0	0	0	0	0	0	0	0	0	0	0	0	0	0	0	0
E1B8Z4	E1B8Z4	116	Signal transducer and activator of transcription OS=Bos taurus OX=9913 GN=STAT2 PE=3 SV=1	3	3	3	7.5	7.5	7.5	98.537	0.0033784	3.649	0	0	0	0	0	0	0	0	0	0	0	0	0	0	0	0	0	0	0	0	0	0	0	0	0	0	0	0	0	0	0	0	0	0	0	0	0
E1B958	E1B958	117	ALMS1, centrosome and basal body associated protein OS=Bos taurus OX=9913 GN=ALMS1 PE=4 SV=2	4	4	4	1.5	1.5	1.5	367.27	0.003231	3.4652	2010700	2	0	0	0	0	0	0	0	0	0	0	0	0	0	0	0	0	0	0	0	0	0	0	0	0	0	0	0	0	0	0	0	0	0	0	0
E1B969	E1B969	118	Dachsous cadherin-related 1 OS=Bos taurus OX=9913 GN=DCHS1 PE=4 SV=2	8	8	8	3.5	3.5	3.5	346.2	0	13.581	50000000	21	0	0	0	0	0	0	2125200	3817800	0	0	0	0	0	0	0	0	0	0	0	0	0	0	0	0	0	0	0	0	0	0	0	0	0	0	0
E1B9F5	E1B9F5	119	Uncharacterized protein OS=Bos taurus OX=9913 PE=4 SV=2	3	3	3	3.9	3.9	3.9	72.597	0.0033389	3.6201	0	0	0	0	0	0	0	0	0	0	0	0	0	0	0	0	0	0	0	0	0	0	0	0	0	0	0	0	0	0	0	0	0	0	0	0	0
E1B9H1	E1B9H1	120	Tubulointerstitial nephritis antigen like 1 OS=Bos taurus OX=9913 GN=TINAGL1 PE=3 SV=1	1	1	1	2.1	2.1	2.1	52.903	0.0030395	3.0741	455860	2	0	0	0	0	0	0	0	0	0	0	0	0	0	0	0	0	0	0	0	0	0	0	0	0	0	0	0	0	0	0	0	0	0	0	0
E1B9H5	E1B9H5	121	Transforming growth factor beta receptor 3 OS=Bos taurus OX=9913 GN=TGFBR3 PE=4 SV=2	12	12	12	18	18	18	89.802	0	108.52	1629500000	292	12416000	18054000	26859000	18944000	8472400	8432500	10506000	12719000	8472200	18136000	33041000	30703000	8401700	30498000	33876000	16312000	0	0	0	0	11101000	0	24202000	19535000	8130700	11754000	32055000	39015000	10192000	9020900	31403000	38346000	13288000	12092000	18482000
P63048;P62992;P0CG53;E1B9K1;P0CH28	P63048;P62992;P0CG53;E1B9K1;P0CH28	122	Ubiquitin-60S ribosomal protein L40 OS=Bos taurus OX=9913 GN=UBA52 PE=1 SV=2;Ubiquitin-40S ribosomal protein S27a OS=Bos taurus OX=9913 GN=RPS27A PE=1 SV=2;Polyubiquitin-B OS=Bos taurus OX=9913 GN=UBB PE=1 SV=1;Polyubiquitin-C OS=Bos taurus OX=9913 GN=UBC	3	3	3	26.6	26.6	26.6	14.728	0	116.02	535420000	162	8721400	3875300	3766300	1911800	7632200	5768400	2938700	0	6431700	7460600	13132000	5186900	8639800	7266900	2531400	5017100	12271000	6608900	5058800	4630500	21979000	9218100	7695400	3500300	14061000	11915000	9803200	0	4806700	5206500	0	0	5050000	4708000	6103300
E1B9L0;G3N1P1;Q28110;F1MHH9;A8DC37	E1B9L0;G3N1P1;Q28110;F1MHH9	123	Uncharacterized protein OS=Bos taurus OX=9913 GN=FCGR2B PE=4 SV=1;Uncharacterized protein OS=Bos taurus OX=9913 GN=FCGR2B PE=4 SV=1;Low affinity immunoglobulin gamma Fc region receptor II OS=Bos taurus OX=9913 GN=FCGR2 PE=2 SV=1;Uncharacterized protein OS=	4	4	4	24.1	24.1	24.1	24.954	0	7.2584	12764000	19	0	0	0	0	0	0	0	0	0	0	0	0	0	0	0	2310300	0	0	0	0	0	0	0	0	0	0	0	0	0	0	0	0	0	0	0
G3N309;E1B9R5	G3N309;E1B9R5	124	Dynein axonemal heavy chain 8 OS=Bos taurus OX=9913 GN=DNAH8 PE=4 SV=1;Dynein axonemal heavy chain 8 OS=Bos taurus OX=9913 GN=DNAH8 PE=4 SV=2	4	4	4	1	1	1	529.4	0.0030817	3.1451	16183000	0	0	0	0	0	0	0	0	0	0	0	0	0	0	0	0	0	0	0	0	0	0	0	0	0	0	0	0	0	0	0	0	0	0	0	0
E1B9T1	E1B9T1	125	Plexin B3 OS=Bos taurus OX=9913 GN=PLXNB3 PE=4 SV=2	2	2	2	1.5	1.5	1.5	210.75	0.0090323	2.4578	0	0	0	0	0	0	0	0	0	0	0	0	0	0	0	0	0	0	0	0	0	0	0	0	0	0	0	0	0	0	0	0	0	0	0	0	0
E1BA17	E1BA17	126	Collagen type XIV alpha 1 chain OS=Bos taurus OX=9913 GN=COL14A1 PE=1 SV=2	11	11	11	7.8	7.8	7.8	193.77	0	30.922	181330000	41	9608900	2904000	5293300	3438500	0	0	0	0	0	0	0	0	0	0	0	0	0	0	0	0	0	0	0	0	0	0	0	0	0	0	0	0	0	0	3197700
E1BA82	E1BA82	127	Ubiquitin associated protein 2 OS=Bos taurus OX=9913 GN=UBAP2 PE=4 SV=2	4	4	4	7	7	7	119.55	0.003268	3.5042	0	0	0	0	0	0	0	0	0	0	0	0	0	0	0	0	0	0	0	0	0	0	0	0	0	0	0	0	0	0	0	0	0	0	0	0	0
E1BAA5	E1BAA5	128	tRNA methyltransferase 44 homolog OS=Bos taurus OX=9913 GN=TRMT44 PE=4 SV=2	2	2	2	6.2	6.2	6.2	83.564	0.0094086	2.6241	0	0	0	0	0	0	0	0	0	0	0	0	0	0	0	0	0	0	0	0	0	0	0	0	0	0	0	0	0	0	0	0	0	0	0	0	0
E1BAK5;F1MMH8	E1BAK5;F1MMH8	129	Centromere protein C OS=Bos taurus OX=9913 GN=CENPC PE=4 SV=2;Centromere protein C OS=Bos taurus OX=9913 GN=CENPC PE=4 SV=1	3	3	3	4.6	4.6	4.6	105.8	0.0044313	2.9455	0	0	0	0	0	0	0	0	0	0	0	0	0	0	0	0	0	0	0	0	0	0	0	0	0	0	0	0	0	0	0	0	0	0	0	0	0
E1BAU6	E1BAU6	132	Inositol polyphosphate-5-phosphatase E OS=Bos taurus OX=9913 GN=INPP5E PE=4 SV=1	1	1	1	1.2	1.2	1.2	71.95	0	3.9566	11431000000	280	0	0	0	0	0	0	0	0	0	0	0	0	0	0	0	0	0	0	0	0	0	0	0	0	0	0	0	0	0	0	0	0	0	0	0
E1BAY5	E1BAY5	133	F-box protein 30 OS=Bos taurus OX=9913 GN=FBXO30 PE=4 SV=1	2	2	2	3.9	3.9	3.9	82.375	0.0030166	3.0541	499010000	172	0	0	0	0	0	0	0	0	0	0	0	0	0	0	0	0	0	0	0	0	0	0	0	0	0	0	0	0	0	0	0	0	0	0	0
E1BC87	E1BC87	136	Neuronal PAS domain protein 4 OS=Bos taurus OX=9913 GN=NPAS4 PE=4 SV=2	1	1	1	1.4	1.4	1.4	86.533	0.0030675	3.1273	0	0	0	0	0	0	0	0	0	0	0	0	0	0	0	0	0	0	0	0	0	0	0	0	0	0	0	0	0	0	0	0	0	0	0	0	0
E1BCC0	E1BCC0	138	Family with sequence similarity 186 member A OS=Bos taurus OX=9913 GN=FAM186A PE=4 SV=2	8	8	8	5.8	5.8	5.8	247.01	0	6.1471	7401500	1	0	0	0	0	0	0	0	0	0	0	0	0	0	0	0	0	0	0	0	0	0	0	0	0	0	0	0	0	0	0	0	0	0	0	0
E1BCS3	E1BCS3	140	Hexokinase 3 OS=Bos taurus OX=9913 GN=HK3 PE=1 SV=1	1	1	1	1.2	1.2	1.2	99.618	0.0092961	2.5661	0	1	0	0	0	0	0	0	0	0	0	0	0	0	0	0	0	0	0	0	0	0	0	0	0	0	0	0	0	0	0	0	0	0	0	0	0
E1BDQ4	E1BDQ4	143	Ryanodine receptor 1 OS=Bos taurus OX=9913 GN=RYR1 PE=4 SV=2	6	6	6	2.1	2.1	2.1	566.05	0	4.5146	15619000	2	0	0	0	0	0	0	0	0	0	0	0	0	0	0	0	0	0	0	0	0	0	0	0	0	0	0	0	0	0	0	0	0	0	0	0
E1BDX8	E1BDX8	144	Dynein cytoplasmic 1 heavy chain 1 OS=Bos taurus OX=9913 GN=DYNC1H1 PE=1 SV=1	4	4	4	1.7	1.7	1.7	532.05	0.0030303	3.0566	0	0	0	0	0	0	0	0	0	0	0	0	0	0	0	0	0	0	0	0	0	0	0	0	0	0	0	0	0	0	0	0	0	0	0	0	0
G3N2K4;E1BDY3	G3N2K4;E1BDY3	145	Golgi glycoprotein 1 OS=Bos taurus OX=9913 GN=GLG1 PE=1 SV=1;Golgi glycoprotein 1 OS=Bos taurus OX=9913 GN=GLG1 PE=1 SV=2	4	4	4	4	4	4	121.07	0	4.1747	11488000	13	0	0	0	0	0	0	0	0	0	0	0	0	0	0	0	0	0	0	0	0	0	0	0	0	0	0	0	0	0	0	0	0	0	0	0
E1BE11	E1BE11	146	Hemicentin 1 OS=Bos taurus OX=9913 GN=HMCN1 PE=4 SV=2	7	7	7	2	2	2	607.34	0	6.4687	72389000	38	0	0	0	0	0	0	0	0	0	0	0	0	0	0	0	0	0	0	0	0	0	0	0	0	0	0	0	0	0	0	0	0	0	0	0
E1BE29;E1BHV1	E1BE29;E1BHV1	147	Ryanodine receptor 2 OS=Bos taurus OX=9913 GN=RYR2 PE=4 SV=2;Ryanodine receptor 2 OS=Bos taurus OX=9913 GN=RYR2 PE=4 SV=2	4	4	4	1.5	1.5	1.5	563.79	0.0044248	2.9439	0	0	0	0	0	0	0	0	0	0	0	0	0	0	0	0	0	0	0	0	0	0	0	0	0	0	0	0	0	0	0	0	0	0	0	0	0
E1BE98	E1BE98	148	Exportin 1 OS=Bos taurus OX=9913 GN=XPO1 PE=4 SV=2	2	2	2	2	2	2	123.14	0.0095498	2.6535	0	0	0	0	0	0	0	0	0	0	0	0	0	0	0	0	0	0	0	0	0	0	0	0	0	0	0	0	0	0	0	0	0	0	0	0	0
E1BED7	E1BED7	149	HYDIN, axonemal central pair apparatus protein OS=Bos taurus OX=9913 GN=HYDIN PE=4 SV=2	4	4	4	1.6	1.6	1.6	576.03	0.0070522	2.7461	0	0	0	0	0	0	0	0	0	0	0	0	0	0	0	0	0	0	0	0	0	0	0	0	0	0	0	0	0	0	0	0	0	0	0	0	0
E1BEI6	E1BEI6	150	Serine-protein kinase ATM OS=Bos taurus OX=9913 GN=ATM PE=3 SV=1	3	3	3	1.3	1.3	1.3	350.53	0.0093458	2.5994	0	5	0	0	0	0	0	0	0	0	0	0	0	0	0	0	0	0	0	0	0	0	0	0	0	0	0	0	0	0	0	0	0	0	0	0	0
E1BEL7;Q3T149;G3X7S2	E1BEL7;Q3T149;G3X7S2	151	Heat shock protein beta-1 OS=Bos taurus OX=9913 GN=HSPB1 PE=3 SV=2;Heat shock protein beta-1 OS=Bos taurus OX=9913 GN=HSPB1 PE=2 SV=1;Heat shock protein beta-1 OS=Bos taurus OX=9913 GN=HSPB1 PE=3 SV=1	7	7	7	53.7	53.7	53.7	22.578	0	26.597	398660000	60	0	0	8790100	4848900	0	2820700	14924000	6786000	0	0	0	3240800	0	0	10001000	0	0	0	0	0	0	0	0	0	0	0	6124400	0	0	0	0	0	0	0	0
E1BEQ4	E1BEQ4	152	Uncharacterized protein OS=Bos taurus OX=9913 GN=LOC505658 PE=3 SV=2	2	2	2	12	12	12	28.202	0	8.5461	10164000	3	0	0	0	0	0	0	0	0	0	0	0	0	0	0	0	0	0	0	0	0	0	0	0	0	0	0	0	0	0	0	4604900	0	0	0	0
Q8MI28;E1BES3	Q8MI28;E1BES3	153	Limbin OS=Bos taurus OX=9913 GN=EVC2 PE=2 SV=1;Limbin OS=Bos taurus OX=9913 GN=EVC2 PE=4 SV=2	2	2	2	2.3	2.3	2.3	137.81	0	4.1242	35985000	11	0	0	0	0	0	0	0	0	0	0	0	0	0	0	0	0	0	0	0	0	0	0	0	0	0	0	0	0	0	0	0	0	0	0	0
E1BEV7	E1BEV7	154	Metalloendopeptidase OS=Bos taurus OX=9913 GN=BMP1 PE=4 SV=2	3	3	3	4.1	4.1	4.1	110.77	0	5.0956	4438900	32	0	0	0	0	0	0	0	0	0	0	0	0	0	0	0	0	0	0	0	0	0	0	0	0	0	0	0	0	0	0	0	0	0	0	0
E1BF27	E1BF27	156	Solute carrier family 38 member 10 OS=Bos taurus OX=9913 GN=SLC38A10 PE=1 SV=2	5	5	5	7.1	7.1	7.1	115.64	0	99.464	210500000	66	13153000	2063400	540780	0	9849400	1233200	0	0	10847000	6001800	4611800	1090500	15042000	2234300	0	0	0	0	0	0	6671700	0	0	0	7397100	0	0	0	7406600	0	0	0	4491500	1949000	0
E1BF47	E1BF47	157	Uncharacterized protein OS=Bos taurus OX=9913 GN=TPR PE=4 SV=1	3	3	3	2.3	2.3	2.3	267.23	0.003367	3.6432	0	0	0	0	0	0	0	0	0	0	0	0	0	0	0	0	0	0	0	0	0	0	0	0	0	0	0	0	0	0	0	0	0	0	0	0	0
E1BF48	E1BF48	158	CD177 molecule OS=Bos taurus OX=9913 GN=CD177 PE=1 SV=2	3	3	3	14.1	14.1	14.1	46.035	0	7.3633	75980000	14	0	0	0	0	0	0	0	0	0	0	0	0	0	0	0	0	0	0	0	0	0	0	0	0	0	0	0	0	0	0	12164000	0	0	0	7611500
E1BF59	E1BF59	159	Plectin OS=Bos taurus OX=9913 GN=PLEC PE=1 SV=2	8	8	8	2.8	2.8	2.8	527.52	0	8.6723	1479500	2	0	0	0	0	0	0	0	0	0	0	0	0	0	0	0	0	0	0	0	0	0	0	0	0	0	0	0	0	0	0	0	0	0	0	0
E1BF81	E1BF81	160	Corticosteroid-binding globulin OS=Bos taurus OX=9913 GN=SERPINA6 PE=3 SV=1	2	2	2	8.4	8.4	8.4	45.102	0.0030722	3.1391	3654600	2	0	0	0	0	0	0	0	0	0	0	0	0	0	0	0	0	0	0	0	0	0	0	0	0	0	0	0	0	0	0	0	0	0	0	0
E1BG25	E1BG25	163	Melanotransferrin OS=Bos taurus OX=9913 GN=MELTF PE=3 SV=1	1	1	1	1.8	1.8	1.8	80.693	0	4.1188	0	0	0	0	0	0	0	0	0	0	0	0	0	0	0	0	0	0	0	0	0	0	0	0	0	0	0	0	0	0	0	0	0	0	0	0	0
E1BGH1	E1BGH1	164	Unc-5 family C-terminal like OS=Bos taurus OX=9913 GN=UNC5CL PE=4 SV=1	1	1	1	3.3	3.3	3.3	57.897	0.0093209	2.5908	0	0	0	0	0	0	0	0	0	0	0	0	0	0	0	0	0	0	0	0	0	0	0	0	0	0	0	0	0	0	0	0	0	0	0	0	0
Q9TTS3;E1BGH6	Q9TTS3;E1BGH6	165	Acetyl-CoA carboxylase 1 OS=Bos taurus OX=9913 GN=ACACA PE=2 SV=1;Acetyl-CoA carboxylase 1 OS=Bos taurus OX=9913 GN=ACACA PE=4 SV=2	4	4	4	3.2	3.2	3.2	265.3	0.0031847	3.354	0	0	0	0	0	0	0	0	0	0	0	0	0	0	0	0	0	0	0	0	0	0	0	0	0	0	0	0	0	0	0	0	0	0	0	0	0
E1BGI2	E1BGI2	166	Centrosomal protein 170 OS=Bos taurus OX=9913 GN=CEP170 PE=4 SV=2	3	3	3	2.7	2.7	2.7	175.16	0.0070922	2.7728	0	0	0	0	0	0	0	0	0	0	0	0	0	0	0	0	0	0	0	0	0	0	0	0	0	0	0	0	0	0	0	0	0	0	0	0	0
Q5E9F8;P84227;P68432;G3N2P2;E1BGN3;G3MYD7;A5PK61;Q3SZB8	Q5E9F8;P84227;P68432;G3N2P2;E1BGN3;G3MYD7;A5PK61	167	Histone H3.3 OS=Bos taurus OX=9913 GN=H3F3A PE=1 SV=3;Histone H3.2 OS=Bos taurus OX=9913 PE=1 SV=2;Histone H3.1 OS=Bos taurus OX=9913 PE=1 SV=2;Uncharacterized protein OS=Bos taurus OX=9913 GN=LOC613345 PE=3 SV=1;Histone H3 OS=Bos taurus OX=9913 GN=HIST2H3	4	4	4	18.4	18.4	18.4	15.328	0	8.8044	82235000	28	0	0	3211400	709240	0	0	1539000	4594900	0	0	0	0	0	0	0	0	0	0	0	0	0	0	0	0	0	0	0	0	0	0	0	0	0	0	0
E1BGW1;Q8MI01;G5E6S0	E1BGW1;Q8MI01;G5E6S0	169	Mucin-15 OS=Bos taurus OX=9913 GN=MUC15 PE=4 SV=2;Mucin-15 OS=Bos taurus OX=9913 GN=MUC15 PE=1 SV=1;Mucin-15 OS=Bos taurus OX=9913 GN=MUC15 PE=4 SV=1	5	5	5	16.1	16.1	16.1	35.683	0	45.141	317760000	131	5617100	0	1776300	0	4724200	1987400	414220	0	2940500	3238600	3639100	1912300	6822300	3956000	2805700	3892600	0	0	0	0	0	0	0	0	0	0	0	0	0	0	1516200	0	3257700	6892200	0
E1BGX8;F1MI35	E1BGX8	170	HHIP like 2 OS=Bos taurus OX=9913 GN=HHIPL2 PE=4 SV=1	11	11	11	19.5	19.5	19.5	81.178	0	34.047	205970000	67	0	804500	7596400	3530500	0	32904000	2277000	2145900	0	0	0	0	0	0	3504500	1295000	0	0	0	0	0	0	0	0	0	0	0	0	0	0	0	0	0	2214500	4063200
E1BGY0	E1BGY0	171	Drosha ribonuclease III OS=Bos taurus OX=9913 GN=DROSHA PE=3 SV=2	4	4	4	3.7	3.7	3.7	158.23	0.0071531	2.7979	29610000	1	0	0	0	0	0	0	0	0	0	0	0	0	0	0	0	0	0	0	0	0	0	0	0	0	0	0	0	0	0	0	0	0	0	0	0
E1BH06;P01030;F1MP09;Q58DH8	E1BH06	174	Uncharacterized protein OS=Bos taurus OX=9913 GN=LOC107131209 PE=1 SV=2	60	60	31	43.7	43.7	25.3	192.76	0	323.31	5195900000	1156	27285000	18507000	27203000	29083000	41514000	20437000	32862000	18103000	32618000	41205000	71195000	72493000	36827000	35380000	20342000	21723000	8385400	44498000	38893000	26724000	13678000	7940900	39272000	52130000	8843000	13392000	20451000	9403700	8428800	13468000	6305800	28815000	74438000	171730000	87161000
E1BH40	E1BH40	175	MYC binding protein 2, E3 ubiquitin protein ligase OS=Bos taurus OX=9913 GN=MYCBP2 PE=4 SV=2	3	3	3	1.2	1.2	1.2	510.3	0.0096286	2.6736	212000000	7	0	0	0	0	0	0	0	0	0	0	0	0	0	0	0	0	0	0	0	0	0	0	0	0	0	0	0	0	0	0	0	0	0	0	0
E1BH47	E1BH47	176	Centrosomal protein 131 OS=Bos taurus OX=9913 GN=CEP131 PE=4 SV=2	3	3	3	4.8	4.8	4.8	118.85	0.0031104	3.2157	0	0	0	0	0	0	0	0	0	0	0	0	0	0	0	0	0	0	0	0	0	0	0	0	0	0	0	0	0	0	0	0	0	0	0	0	0
E1BHI7;F1MZQ4	E1BHI7;F1MZQ4	177	Butyrophilin subfamily 1 member A1 OS=Bos taurus OX=9913 GN=BTN1A1 PE=4 SV=2;Butyrophilin subfamily 1 member A1 OS=Bos taurus OX=9913 GN=BTN1A1 PE=4 SV=2	14	1	1	45.7	4.3	4.3	34.186	0	4.0739	211280000	31	0	0	0	0	0	0	0	0	0	0	0	0	0	0	0	0	0	0	0	0	0	0	0	0	0	0	0	0	0	0	0	0	0	0	0
E1BHT5;G3N0A8	E1BHT5;G3N0A8	179	Ubiquitin protein ligase E3 component n-recognin 4 OS=Bos taurus OX=9913 GN=UBR4 PE=4 SV=1;Ubiquitin protein ligase E3 component n-recognin 4 OS=Bos taurus OX=9913 GN=UBR4 PE=4 SV=1	4	4	4	1.3	1.3	1.3	572.59	0.002994	3.0065	0	0	0	0	0	0	0	0	0	0	0	0	0	0	0	0	0	0	0	0	0	0	0	0	0	0	0	0	0	0	0	0	0	0	0	0	0
E1BHY6	E1BHY6	180	Granulin precursor OS=Bos taurus OX=9913 GN=GRN PE=4 SV=2	9	9	9	24.4	24.4	24.4	63.081	0	23.944	199480000	140	2435000	3647100	2023800	0	1193600	3315400	3219400	4049400	0	0	0	3054700	0	0	0	0	0	0	0	0	0	0	0	0	0	0	0	0	0	0	0	0	0	2384000	0
G3MYN2;E1BI67	G3MYN2;E1BI67	182	Interleukin 18 binding protein OS=Bos taurus OX=9913 GN=IL18BP PE=4 SV=1;Interleukin 18 binding protein OS=Bos taurus OX=9913 GN=IL18BP PE=4 SV=1	3	3	3	17.2	17.2	17.2	22.335	0	7.8558	127590000	24	0	0	0	0	1090400	0	3323000	0	0	1378000	0	1864900	0	0	2629500	0	0	0	0	0	0	0	0	0	0	0	0	0	0	0	0	0	0	2386400	10852000
E1BI82	E1BI82	183	Uncharacterized protein OS=Bos taurus OX=9913 GN=LOC525947 PE=1 SV=2	23	22	21	44.7	43.4	43.4	69.148	0	161.18	1429100000	423	15330000	26144000	14927000	50636000	11462000	9525100	12200000	12947000	12721000	12434000	9879400	11500000	10556000	8707300	7378500	40589000	0	0	0	5969100	0	0	0	11091000	10624000	11891000	5987700	19608000	7819400	18300000	3503300	27977000	25385000	16045000	21195000
E1BIF6	E1BIF6	184	Vacuolar protein sorting 13 homolog D OS=Bos taurus OX=9913 GN=VPS13D PE=4 SV=2	5	5	5	2.1	2.1	2.1	484.75	0.0032949	3.5588	0	0	0	0	0	0	0	0	0	0	0	0	0	0	0	0	0	0	0	0	0	0	0	0	0	0	0	0	0	0	0	0	0	0	0	0	0
E1BIL8	E1BIL8	185	Dynamin binding protein OS=Bos taurus OX=9913 GN=DNMBP PE=4 SV=1	5	5	5	6	6	6	178.08	0	4.5858	5181900000	8	0	0	0	0	0	0	0	0	0	0	0	0	0	0	0	0	0	0	0	0	0	0	0	0	0	0	0	0	0	0	0	0	0	0	0
E1BIM3	E1BIM3	186	Uncharacterized protein OS=Bos taurus OX=9913 GN=ARHGAP11A PE=4 SV=1	3	3	3	4.3	4.3	4.3	109.22	0.0071124	2.7816	0	0	0	0	0	0	0	0	0	0	0	0	0	0	0	0	0	0	0	0	0	0	0	0	0	0	0	0	0	0	0	0	0	0	0	0	0
E1BIY5	E1BIY5	187	Sulfatase 2 OS=Bos taurus OX=9913 GN=SULF2 PE=4 SV=2	8	8	8	11.4	11.4	11.4	99.518	0	169.5	163940000	147	2504600	937110	5056700	1655500	0	1209700	1621900	1274000	0	800530	0	1634500	0	0	1498700	703580	0	0	0	0	0	0	0	0	0	0	0	0	0	0	1719300	0	0	864840	2018500
E1BJ15;G3MYU4;G5E6L5;F1MQX9;Q9TU23	E1BJ15;G3MYU4;G5E6L5	188	Centrosomal protein of 290 kDa OS=Bos taurus OX=9913 GN=CEP290 PE=4 SV=1;Centrosomal protein of 290 kDa OS=Bos taurus OX=9913 GN=CEP290 PE=4 SV=1;Centrosomal protein of 290 kDa OS=Bos taurus OX=9913 GN=CEP290 PE=4 SV=1	6	6	6	4.4	4.4	4.4	290.36	0	5.593	0	0	0	0	0	0	0	0	0	0	0	0	0	0	0	0	0	0	0	0	0	0	0	0	0	0	0	0	0	0	0	0	0	0	0	0	0
E1BJB1;Q6B856;G3X7R7;G3N1W7;Q2T9S0;E1BJK2	E1BJB1;Q6B856;G3X7R7;G3N1W7;Q2T9S0	189	Tubulin beta chain OS=Bos taurus OX=9913 GN=TUBB2A PE=1 SV=1;Tubulin beta-2B chain OS=Bos taurus OX=9913 GN=TUBB2B PE=1 SV=2;Tubulin beta chain OS=Bos taurus OX=9913 GN=TUBB2A PE=1 SV=1;Tubulin beta chain OS=Bos taurus OX=9913 GN=TUBB2B PE=3 SV=1;Tubulin b	13	1	1	40	2.7	2.7	49.906	0	4.1658	2182400	1	0	0	0	0	0	0	0	0	0	0	0	0	0	0	0	0	0	0	0	0	0	0	0	0	0	0	0	0	0	0	0	0	0	0	0
G3N0A7;E1BJH9	G3N0A7;E1BJH9	190	Axonemal dynein light chain domain containing 1 OS=Bos taurus OX=9913 GN=AXDND1 PE=4 SV=1;Axonemal dynein light chain domain containing 1 OS=Bos taurus OX=9913 GN=AXDND1 PE=4 SV=2	4	4	4	5.3	5.3	5.3	95.673	0.0030488	3.1007	0	0	0	0	0	0	0	0	0	0	0	0	0	0	0	0	0	0	0	0	0	0	0	0	0	0	0	0	0	0	0	0	0	0	0	0	0
E1BJI0	E1BJI0	191	Tetratricopeptide repeat domain 3 OS=Bos taurus OX=9913 GN=TTC3 PE=4 SV=2	3	3	3	2.1	2.1	2.1	225.37	0.0030581	3.1173	0	0	0	0	0	0	0	0	0	0	0	0	0	0	0	0	0	0	0	0	0	0	0	0	0	0	0	0	0	0	0	0	0	0	0	0	0
E1BJL8	E1BJL8	192	Folate receptor alpha OS=Bos taurus OX=9913 GN=FOLR1 PE=4 SV=1	8	4	4	35.8	15.2	15.2	29.753	0	41.137	27464000	16	1844100	0	0	0	2269000	1568400	0	0	0	0	0	0	0	0	0	0	0	0	0	0	0	0	0	0	0	0	0	0	0	0	0	0	0	0	0
G3N3E8;E1BJV1	G3N3E8;E1BJV1	193	Spectrin beta, non-erythrocytic 5 OS=Bos taurus OX=9913 GN=SPTBN5 PE=4 SV=1;Spectrin beta, non-erythrocytic 5 OS=Bos taurus OX=9913 GN=SPTBN5 PE=4 SV=2	4	4	4	3.2	3.2	3.2	220.52	0.0031596	3.3123	0	0	0	0	0	0	0	0	0	0	0	0	0	0	0	0	0	0	0	0	0	0	0	0	0	0	0	0	0	0	0	0	0	0	0	0	0
E1BJV5	E1BJV5	194	Zinc finger protein 638 OS=Bos taurus OX=9913 GN=ZNF638 PE=4 SV=2	4	4	4	3.5	3.5	3.5	219.06	0.0032103	3.3953	46344000	2	0	0	0	0	0	0	0	0	0	0	0	0	0	0	0	0	0	0	0	0	0	0	0	0	0	0	0	0	0	0	0	0	0	0	0
E1BJW3	E1BJW3	195	Multimerin 2 OS=Bos taurus OX=9913 GN=MMRN2 PE=4 SV=1	2	2	2	4.1	4.1	4.1	103.62	0.0017153	3.8272	2430600	2	0	0	0	0	0	0	0	0	0	0	0	0	0	0	0	0	0	0	0	0	0	0	0	0	0	0	0	0	0	0	0	0	0	0	0
E1BJW9	E1BJW9	196	Uncharacterized protein OS=Bos taurus OX=9913 GN=FAT2 PE=4 SV=2	3	3	3	4.4	4.4	4.4	131.81	0	4.0761	9208700	5	0	0	0	0	499460	0	0	0	0	0	0	0	0	0	0	0	0	0	0	0	0	0	0	0	0	0	0	0	0	0	0	0	0	0	0
E1BJY4	E1BJY4	197	Platelet derived growth factor C OS=Bos taurus OX=9913 GN=PDGFC PE=3 SV=2	7	7	7	33.9	33.9	33.9	34.829	0	82.963	431810000	112	0	3140400	6402300	15605000	0	4220800	7157000	11264000	0	0	0	2207100	0	3804800	5917600	4079500	0	0	0	0	0	0	0	5816200	0	0	0	0	0	0	0	4358500	0	0	0
E1BK38;E1BM08	E1BK38	198	ATP binding cassette subfamily A member 13 OS=Bos taurus OX=9913 GN=ABCA13 PE=4 SV=2	6	6	6	2.3	2.3	2.3	567.91	0	4.7973	38023000	17	0	0	0	0	0	0	0	0	0	0	0	0	0	0	0	0	0	0	0	0	0	0	0	0	0	0	0	0	0	0	0	0	0	0	0
E1BKG4	E1BKG4	199	PDS5 cohesin associated factor A OS=Bos taurus OX=9913 GN=PDS5A PE=4 SV=2	1	1	1	1.3	1.3	1.3	146.56	0	3.9244	0	0	0	0	0	0	0	0	0	0	0	0	0	0	0	0	0	0	0	0	0	0	0	0	0	0	0	0	0	0	0	0	0	0	0	0	0
E1BKI9	E1BKI9	200	ADP ribosylation factor guanine nucleotide exchange factor 2 OS=Bos taurus OX=9913 GN=ARFGEF2 PE=4 SV=2	3	3	3	2.7	2.7	2.7	202.48	0.0031949	3.3891	6850200	4	0	0	0	0	0	0	0	0	0	0	0	0	0	0	0	0	0	0	0	0	0	0	0	0	0	0	0	0	0	0	0	0	0	0	0
E1BKJ5	E1BKJ5	201	Transformation/transcription domain associated protein OS=Bos taurus OX=9913 GN=TRRAP PE=3 SV=2	6	6	6	2.1	2.1	2.1	434.23	0	4.574	485590	1	0	0	0	0	0	0	0	0	0	0	0	0	0	0	0	0	0	0	0	0	0	0	0	0	0	0	0	0	0	0	0	0	0	0	0
E1BKK9	E1BKK9	202	Selenoprotein M OS=Bos taurus OX=9913 GN=SELENOM PE=1 SV=2	2	2	2	19.3	19.3	19.3	16.093	0.0033445	3.6269	22818000	23	0	0	0	0	0	0	0	0	0	0	0	0	0	0	0	0	0	0	0	0	0	0	0	0	0	0	0	0	0	0	0	0	0	0	0
E1BKN6	E1BKN6	204	Ankyrin repeat domain 12 OS=Bos taurus OX=9913 GN=ANKRD12 PE=4 SV=1	3	3	3	2.3	2.3	2.3	233.15	0.0069444	2.71	17428000	1	0	0	0	0	0	0	0	0	0	0	0	0	0	0	0	0	0	0	0	0	0	0	0	0	0	0	0	0	0	0	0	0	0	0	0
E1BKP4	E1BKP4	205	TANK binding kinase 1 OS=Bos taurus OX=9913 GN=TBK1 PE=4 SV=2	3	3	3	6.9	6.9	6.9	83.596	0.0070822	2.7603	0	0	0	0	0	0	0	0	0	0	0	0	0	0	0	0	0	0	0	0	0	0	0	0	0	0	0	0	0	0	0	0	0	0	0	0	0
E1BKS1;G3MYP1	E1BKS1;G3MYP1	206	Syndecan OS=Bos taurus OX=9913 GN=SDC4 PE=3 SV=1;Syndecan OS=Bos taurus OX=9913 GN=SDC4 PE=3 SV=1	4	4	4	29.1	29.1	29.1	21.593	0	15.765	334810000	54	0	8715400	5456900	4790500	0	0	4969200	4950100	3521500	7414500	17464000	4263900	0	5825800	11690000	7727500	0	0	0	0	0	0	0	4380100	0	6527500	0	0	0	0	0	0	0	6162900	5560200
E1BKT0	E1BKT0	207	Leucine zipper protein 1 OS=Bos taurus OX=9913 GN=LUZP1 PE=4 SV=2	3	3	3	5.7	5.7	5.7	114.1	0.0096552	2.6811	0	0	0	0	0	0	0	0	0	0	0	0	0	0	0	0	0	0	0	0	0	0	0	0	0	0	0	0	0	0	0	0	0	0	0	0	0
E1BKW7;G3MXE8;G3MXH1	E1BKW7;G3MXE8	208	Myosin IXA OS=Bos taurus OX=9913 GN=MYO9A PE=3 SV=2;Myosin IXA OS=Bos taurus OX=9913 GN=MYO9A PE=3 SV=1	4	4	4	1.5	1.5	1.5	304.07	0.0032895	3.5469	0	0	0	0	0	0	0	0	0	0	0	0	0	0	0	0	0	0	0	0	0	0	0	0	0	0	0	0	0	0	0	0	0	0	0	0	0
E1BKZ5	E1BKZ5	209	Golgin B1 OS=Bos taurus OX=9913 GN=GOLGB1 PE=4 SV=2	6	6	3	2.6	2.6	1.7	377.65	0	5.7521	3455600000	2	0	0	0	0	0	0	0	0	0	0	0	0	0	0	0	0	0	0	0	0	0	0	0	0	0	0	0	0	0	0	0	0	0	0	0
E1BL04	E1BL04	210	Xin actin binding repeat containing 2 OS=Bos taurus OX=9913 GN=XIRP2 PE=3 SV=2	5	5	5	2.1	2.1	2.1	428.73	0.0034014	3.7085	0	0	0	0	0	0	0	0	0	0	0	0	0	0	0	0	0	0	0	0	0	0	0	0	0	0	0	0	0	0	0	0	0	0	0	0	0
E1BL59	E1BL59	211	Latent transforming growth factor beta binding protein 3 OS=Bos taurus OX=9913 GN=LTBP3 PE=4 SV=2	6	6	6	8.9	8.9	8.9	133.41	0	11.318	32020000	20	0	0	1231800	1491400	0	0	0	0	0	0	0	0	0	0	0	0	0	0	0	0	0	0	0	0	0	0	0	0	0	0	0	0	0	0	0
F1N5Y0;E1BLA0	F1N5Y0;E1BLA0	212	Shugoshin 2 OS=Bos taurus OX=9913 GN=SGO2 PE=4 SV=2;Shugoshin 2 OS=Bos taurus OX=9913 GN=SGO2 PE=4 SV=2	3	3	3	4.6	4.6	4.6	139.47	0.0091503	2.4898	0	0	0	0	0	0	0	0	0	0	0	0	0	0	0	0	0	0	0	0	0	0	0	0	0	0	0	0	0	0	0	0	0	0	0	0	0
E1BLA8	E1BLA8	213	Golgi membrane protein 1 OS=Bos taurus OX=9913 GN=GOLM1 PE=4 SV=1	7	7	7	21	21	21	45.536	0	51.734	211070000	110	3435400	0	0	0	1632800	1554000	6655000	9904100	3113200	0	2228000	1705100	1376400	502190	0	1556000	0	0	0	0	0	0	0	0	0	0	0	0	0	0	0	0	4950800	1946400	3387300
E1BLB4	E1BLB4	214	Dynein axonemal heavy chain 17 OS=Bos taurus OX=9913 GN=DNAH17 PE=4 SV=2	7	7	7	2.6	2.6	2.6	501.31	0	5.1137	1701500	4	0	0	0	0	0	0	0	0	0	0	0	0	0	0	0	0	0	0	0	0	0	0	0	0	0	0	0	0	0	0	0	0	0	0	0
E1BLB6	E1BLB6	215	Protein kinase, DNA-activated, catalytic subunit OS=Bos taurus OX=9913 GN=PRKDC PE=3 SV=2	6	6	6	2.5	2.5	2.5	464.83	0	4.2674	46519000	1	0	0	0	0	0	0	0	0	0	0	0	0	0	0	0	0	0	0	0	0	0	0	0	0	0	0	0	0	0	0	0	0	0	0	0
G3X807;P62803;E1BLC2;E1BBP7;G3N2B8;E1B9M9;E1B7N2;G3N081;G3MYX0	G3X807;P62803;E1BLC2;E1BBP7;G3N2B8;E1B9M9;E1B7N2;G3N081;G3MYX0	216	Histone H4 OS=Bos taurus OX=9913 PE=3 SV=1;Histone H4 OS=Bos taurus OX=9913 PE=1 SV=2;Histone H4 OS=Bos taurus OX=9913 GN=HIST1H4D PE=3 SV=1;Histone H4 OS=Bos taurus OX=9913 PE=3 SV=2;Histone H4 OS=Bos taurus OX=9913 GN=LOC526226 PE=3 SV=1;Histone H4 OS=Bo	10	10	10	60.2	60.2	60.2	10.949	0	50.561	1897800000	335	0	1697900	70839000	42749000	608090	3148700	25485000	27173000	0	0	855680	7093000	0	1153800	29414000	11456000	0	0	0	0	0	0	0	3949300	0	0	45087000	8955500	0	0	17690000	19088000	1059200	2942900	12279000
E1BLI9;F1MHS5	E1BLI9;F1MHS5	217	Protein S100-A9 OS=Bos taurus OX=9913 GN=S100A9 PE=1 SV=2;Protein S100-A9 OS=Bos taurus OX=9913 GN=S100A9 PE=1 SV=2	8	1	1	55.1	13.6	13.6	16.377	0	4.4785	0	0	0	0	0	0	0	0	0	0	0	0	0	0	0	0	0	0	0	0	0	0	0	0	0	0	0	0	0	0	0	0	0	0	0	0	0
E1BMG2	E1BMG2	218	Dynein axonemal heavy chain 5 OS=Bos taurus OX=9913 GN=DNAH5 PE=4 SV=2	6	6	6	2.2	2.2	2.2	530.22	0	5.9225	0	0	0	0	0	0	0	0	0	0	0	0	0	0	0	0	0	0	0	0	0	0	0	0	0	0	0	0	0	0	0	0	0	0	0	0	0
E1BMJ0	E1BMJ0	219	Serpin family G member 1 OS=Bos taurus OX=9913 GN=SERPING1 PE=3 SV=2	17	1	1	35.9	5.1	5.1	51.711	0	137.72	1860400000	146	44358000	0	8526700	12516000	13050000	17095000	32841000	0	28559000	20118000	13481000	5040700	0	27677000	0	25516000	11859000	47560000	0	17719000	25640000	36128000	0	0	0	41475000	0	0	0	0	0	0	29998000	26107000	0
P10103;E1BMK2	P10103;E1BMK2	220	High mobility group protein B1 OS=Bos taurus OX=9913 GN=HMGB1 PE=1 SV=3;Uncharacterized protein OS=Bos taurus OX=9913 PE=4 SV=2	2	2	2	13.5	13.5	13.5	24.908	0	5.411	41332000	24	0	0	0	0	0	592120	1206000	0	0	0	0	0	0	0	0	0	0	0	0	0	0	0	0	0	0	0	0	0	0	0	0	0	0	0	2047100
E1BN16	E1BN16	221	Coiled-coil domain containing 18 OS=Bos taurus OX=9913 GN=CCDC18 PE=4 SV=2	3	3	3	3.2	3.2	3.2	169.96	0.0091864	2.5044	373070	1	0	0	0	0	0	0	0	0	0	0	0	0	0	0	0	0	0	0	0	0	0	0	0	0	0	0	0	0	0	0	0	0	0	0	0
E1BND5	E1BND5	222	Nuclear receptor coactivator 6 OS=Bos taurus OX=9913 GN=NCOA6 PE=4 SV=1	3	3	3	1.6	1.6	1.6	217.75	0.0033501	3.6291	104420000	21	0	0	0	0	0	0	0	0	0	0	0	0	0	0	0	0	0	0	0	0	0	0	0	0	0	0	0	0	0	0	0	0	0	0	0
E1BNJ9	E1BNJ9	223	Serine protease 22 OS=Bos taurus OX=9913 GN=PRSS22 PE=3 SV=1	12	12	12	57.4	57.4	57.4	34.079	0	123.35	1590100000	288	0	6632400	9685200	21375000	3269500	14007000	25120000	17952000	0	0	3859400	13298000	0	16120000	35800000	86068000	0	0	0	0	0	7481600	24148000	47896000	0	0	0	45163000	0	8555000	13695000	26705000	2654200	3720600	18977000
E1BNR0	E1BNR0	225	Apolipoprotein B OS=Bos taurus OX=9913 GN=APOB PE=1 SV=2	8	8	8	3.1	3.1	3.1	515.75	0	7.537	15571000	5	0	0	0	0	0	0	0	0	0	0	0	0	0	0	0	0	0	0	0	0	0	0	0	0	0	0	0	0	0	0	0	0	0	0	0
E1BNV7	E1BNV7	226	Myosin IXB OS=Bos taurus OX=9913 GN=MYO9B PE=3 SV=2	5	5	5	2.6	2.6	2.6	243.71	0	5.6452	48811000	14	0	0	0	0	0	0	0	0	0	0	0	0	0	0	0	0	0	0	0	0	0	0	0	0	0	0	0	0	0	0	0	0	0	0	0
E1BNX4	E1BNX4	227	cAMP responsive element binding protein 3 like 1 OS=Bos taurus OX=9913 GN=CREB3L1 PE=4 SV=1	3	3	3	11.5	11.5	11.5	57.101	0.0033167	3.5713	102140000	20	0	1785700	0	0	0	0	0	0	3428600	2344900	0	0	2306000	0	0	0	0	0	0	0	0	0	0	0	0	0	0	0	0	0	0	0	0	0	0
E1BP91	E1BP91	231	Aminopeptidase OS=Bos taurus OX=9913 GN=NPEPPS PE=1 SV=2	3	3	3	5.8	5.8	5.8	103.6	0.0072046	2.8578	1366800	1	0	0	0	0	0	0	0	0	0	0	0	0	0	0	0	0	0	0	0	0	0	0	0	0	0	0	0	0	0	0	0	0	0	0	0
E1BPI7	E1BPI7	232	MON2 homolog, regulator of endosome-to-Golgi trafficking OS=Bos taurus OX=9913 GN=MON2 PE=4 SV=2	2	2	2	1	1	1	190.07	0.0031646	3.3175	0	0	0	0	0	0	0	0	0	0	0	0	0	0	0	0	0	0	0	0	0	0	0	0	0	0	0	0	0	0	0	0	0	0	0	0	0
F1MAV0;P02676	F1MAV0;P02676	233	Fibrinogen beta chain OS=Bos taurus OX=9913 GN=FGB PE=4 SV=2;Fibrinogen beta chain OS=Bos taurus OX=9913 GN=FGB PE=1 SV=2	29	29	29	64.2	64.2	64.2	56.44	0	323.31	7686500000	1548	108550000	84104000	62665000	78666000	59788000	34185000	66986000	55960000	79980000	85396000	56255000	55498000	92870000	47878000	60128000	35666000	58966000	50657000	63164000	42910000	112960000	37097000	39336000	48476000	137630000	62152000	90028000	105330000	95540000	62341000	75975000	79681000	102910000	105350000	88419000
Q9XSJ4;F1MB08;Q3ZC09;A6QR19	Q9XSJ4;F1MB08	234	Alpha-enolase OS=Bos taurus OX=9913 GN=ENO1 PE=1 SV=4;Alpha-enolase OS=Bos taurus OX=9913 GN=ENO1 PE=3 SV=1	17	17	17	60.8	60.8	60.8	47.326	0	323.31	1483000000	310	3488300	4392100	16849000	26227000	4119400	5981700	46993000	12463000	2878500	2997600	3307600	15006000	4087400	4886800	39274000	38830000	0	0	29490000	14849000	0	0	0	8740600	0	0	29515000	7692300	0	0	20568000	7646500	3391200	2813500	31364000
F1MB15	F1MB15	235	Fibrous sheath interacting protein 2 OS=Bos taurus OX=9913 GN=FSIP2 PE=4 SV=2	5	5	1	1.2	1.2	0.2	770.94	0.0033333	3.606	0	0	0	0	0	0	0	0	0	0	0	0	0	0	0	0	0	0	0	0	0	0	0	0	0	0	0	0	0	0	0	0	0	0	0	0	0
F1MB20	F1MB20	236	Oral-facial-digital syndrome 1 isoform 1 OS=Bos taurus OX=9913 GN=OFD1 PE=2 SV=2	5	5	5	6.5	6.5	6.5	119.09	0	4.1015	216350000	4	0	0	0	0	0	0	0	0	0	0	0	0	0	0	0	0	0	0	0	0	0	0	0	0	0	0	0	0	0	0	0	0	0	0	0
Q56JV1;G3N0E2;F1MB60	Q56JV1;G3N0E2;F1MB60	237	40S ribosomal protein S26 OS=Bos taurus OX=9913 GN=RPS26 PE=3 SV=3;40S ribosomal protein S26 OS=Bos taurus OX=9913 PE=3 SV=1;40S ribosomal protein S26 OS=Bos taurus OX=9913 GN=RPS26 PE=3 SV=1	1	1	1	10.4	10.4	10.4	13.015	0.0092838	2.561	251250	3	0	0	0	0	0	0	0	0	0	0	0	0	0	0	0	0	0	0	0	0	0	0	0	0	0	0	0	0	0	0	0	0	0	0	0
P53710;F1MBA3	P53710;F1MBA3	238	Integrin alpha-2 (Fragment) OS=Bos taurus OX=9913 GN=ITGA2 PE=2 SV=1;Integrin alpha-2 OS=Bos taurus OX=9913 GN=ITGA2 PE=3 SV=2	3	3	3	5.3	5.3	5.3	128.93	0.0072464	2.8761	0	0	0	0	0	0	0	0	0	0	0	0	0	0	0	0	0	0	0	0	0	0	0	0	0	0	0	0	0	0	0	0	0	0	0	0	0
F1MBC5;P00741	F1MBC5;P00741	239	Coagulation factor IX OS=Bos taurus OX=9913 GN=F9 PE=3 SV=2;Coagulation factor IX OS=Bos taurus OX=9913 GN=F9 PE=1 SV=2	3	3	3	14.8	14.8	14.8	36.365	0	5.5458	38900000	58	0	0	0	0	0	0	0	0	0	0	0	0	0	0	0	0	0	0	0	0	0	0	0	0	0	0	0	0	0	0	0	0	0	0	0
F1MC11;P05785;F1MJ66;Q2KI75	F1MC11	241	Keratin, type I cytoskeletal 14 OS=Bos taurus OX=9913 GN=KRT14 PE=1 SV=2	21	21	6	37.1	37.1	11.9	51.91	0	165.9	665880000	543	11315000	1068200	12231000	0	14587000	12164000	2545900	10147000	15285000	6125700	1409200	7078900	7962800	2639000	10553000	2526100	20484000	6773200	10331000	4834300	0	0	0	2166100	16279000	0	3391300	17777000	14701000	0	11763000	3347200	3276400	3587700	3187400
F1MC39;G3X6R3	F1MC39;G3X6R3	242	Stromal antigen 1 OS=Bos taurus OX=9913 GN=STAG1 PE=4 SV=2;Stromal antigen 2 OS=Bos taurus OX=9913 GN=STAG2 PE=4 SV=1	2	2	2	1.5	1.5	1.5	144.46	0	9.1688	2953900000	280	0	0	0	0	0	0	0	0	0	0	0	0	0	0	0	0	0	0	0	0	0	0	0	0	0	0	0	0	0	0	0	0	0	0	0
F1MC48	F1MC48	243	IQ motif containing GTPase activating protein 1 OS=Bos taurus OX=9913 GN=IQGAP1 PE=1 SV=2	5	5	5	4.3	4.3	4.3	182.78	0	7.5709	14037000	3	0	0	0	0	0	0	2038000	0	0	0	0	0	0	0	0	0	0	0	0	0	0	0	0	0	0	0	0	0	0	0	0	0	0	0	0
F1MC50	F1MC50	244	Intersectin 2 OS=Bos taurus OX=9913 GN=ITSN2 PE=4 SV=2	7	7	7	6	6	6	190.87	0	5.1235	23909000	2	0	0	0	0	0	0	0	0	0	0	0	0	0	0	0	0	0	0	0	0	0	0	0	0	0	0	0	0	0	0	0	0	0	0	0
F1MCF8	F1MCF8	245	Uncharacterized protein OS=Bos taurus OX=9913 GN=LOC112441499 PE=1 SV=2	11	3	3	46.6	9	9	24.501	0.0032573	3.4827	55715000	14	0	0	0	0	0	0	0	0	0	0	0	0	0	0	0	0	0	0	0	0	0	0	0	0	0	0	0	0	0	0	0	0	0	0	0
F1MCG9	F1MCG9	246	Diacylglycerol kinase OS=Bos taurus OX=9913 GN=DGKK PE=3 SV=2	3	3	3	2.9	2.9	2.9	143.22	0.0092715	2.5452	0	0	0	0	0	0	0	0	0	0	0	0	0	0	0	0	0	0	0	0	0	0	0	0	0	0	0	0	0	0	0	0	0	0	0	0	0
F1MCK2	F1MCK2	247	AHNAK nucleoprotein OS=Bos taurus OX=9913 GN=AHNAK PE=1 SV=2	6	6	6	7.5	7.5	7.5	586.96	0	9.3552	624710000	13	0	0	0	0	0	0	0	0	0	0	0	0	0	0	0	0	0	0	0	0	0	0	0	0	0	0	0	0	0	0	0	0	0	0	0
F1MCP3;E1BNJ5;F1MG25	F1MCP3;E1BNJ5	248	Bromodomain adjacent to zinc finger domain 2B OS=Bos taurus OX=9913 GN=BAZ2B PE=4 SV=2;Bromodomain adjacent to zinc finger domain 2B OS=Bos taurus OX=9913 GN=BAZ2B PE=4 SV=2	7	7	7	5.1	5.1	5.1	234.51	0	6.3102	150640000	3	0	0	0	0	0	0	0	0	0	0	0	0	0	0	0	0	0	0	0	0	0	0	0	0	0	0	0	0	0	0	0	0	0	0	0
F1MCP8	F1MCP8	249	Caprin family member 2 OS=Bos taurus OX=9913 GN=CAPRIN2 PE=4 SV=2	3	3	3	3	3	3	121.48	0.0069156	2.7075	0	0	0	0	0	0	0	0	0	0	0	0	0	0	0	0	0	0	0	0	0	0	0	0	0	0	0	0	0	0	0	0	0	0	0	0	0
F1MCX1	F1MCX1	250	Glypican 4 OS=Bos taurus OX=9913 GN=GPC4 PE=1 SV=1	5	5	5	16	16	16	56.92	0	8.0189	45824000	12	0	2643900	1936800	8013600	0	0	0	0	0	0	0	0	0	0	0	0	0	0	0	0	0	0	0	0	0	0	0	0	0	0	0	0	1702200	0	0
F1MCY0	F1MCY0	251	Phosphodiesterase OS=Bos taurus OX=9913 GN=PDE1C PE=3 SV=1	3	3	3	9.4	9.4	9.4	67.124	0	5.1767	0	0	0	0	0	0	0	0	0	0	0	0	0	0	0	0	0	0	0	0	0	0	0	0	0	0	0	0	0	0	0	0	0	0	0	0	0
F1MCY5	F1MCY5	252	Papilin, proteoglycan like sulfated glycoprotein OS=Bos taurus OX=9913 GN=PAPLN PE=4 SV=2	4	4	4	5.7	5.7	5.7	135.81	0	4.2437	2078700000	17	0	0	0	0	0	0	0	0	0	0	0	0	0	0	0	9959900	0	0	0	0	0	0	0	0	0	0	0	0	0	0	0	0	0	0	0
F1MD23	F1MD23	253	C-X-C motif chemokine OS=Bos taurus OX=9913 GN=CXCL3 PE=3 SV=1	3	3	3	44.2	44.2	44.2	10.998	0	12.248	367830000	33	6850400	20389000	8413800	6811300	30086000	13327000	0	0	0	5340600	9040900	6204300	7262600	12547000	6603400	0	0	0	0	0	0	0	0	0	0	0	0	0	0	0	0	0	6662200	10500000	0
F1MD73	F1MD73	254	Uncharacterized protein OS=Bos taurus OX=9913 PE=1 SV=2	11	11	11	15.8	15.8	15.8	190.1	0	91.195	167360000	57	0	0	0	7333400	0	0	4551000	6604600	0	0	0	2006000	0	0	2379900	10104000	0	0	0	0	0	0	0	0	0	0	0	0	0	0	0	3813100	0	0	2156600
F1MD77;F1N0T1	F1MD77	255	Laminin subunit gamma 1 OS=Bos taurus OX=9913 GN=LAMC1 PE=1 SV=2	6	6	6	5.3	5.3	5.3	177.69	0	253.29	56382000	28	1789400	0	0	1107200	1158500	0	851880	897840	0	0	0	0	2135900	0	0	0	0	0	0	0	0	0	0	0	0	0	0	0	0	0	0	0	0	0	0
F1MDB9	F1MDB9	256	Transforming acidic coiled-coil containing protein 2 OS=Bos taurus OX=9913 GN=TACC2 PE=4 SV=2	1	1	1	0.4	0.4	0.4	297.13	0.0095368	2.6523	1246200000	44	0	0	0	0	0	0	0	0	0	0	0	0	0	0	0	0	0	0	0	0	0	0	0	0	0	0	0	0	0	0	0	0	0	0	0
F1MDH3	F1MDH3	257	Talin 1 OS=Bos taurus OX=9913 GN=TLN1 PE=1 SV=2	13	13	13	8.9	8.9	8.9	270.81	0	33.609	85961000	28	0	0	0	0	0	0	5511300	4232400	0	0	0	0	0	0	0	0	0	0	0	0	0	0	0	0	0	0	0	0	0	0	0	0	0	0	0
Q3SZE5;F1ME15	Q3SZE5;F1ME15	259	Myosin regulatory light chain 2, ventricular/cardiac muscle isoform OS=Bos taurus OX=9913 GN=MYL2 PE=1 SV=1;Myosin regulatory light chain 2, ventricular/cardiac muscle isoform OS=Bos taurus OX=9913 GN=MYL2 PE=4 SV=1	2	2	2	9	9	9	18.98	0	7.6241	25859000	4	0	0	0	0	0	0	0	0	0	0	0	0	0	0	0	0	0	0	0	0	0	0	0	0	0	0	0	0	0	0	0	0	0	0	0
Q29RV1;F1MEN8	Q29RV1;F1MEN8	260	Protein disulfide-isomerase A4 OS=Bos taurus OX=9913 GN=PDIA4 PE=2 SV=1;Protein disulfide-isomerase A4 OS=Bos taurus OX=9913 GN=PDIA4 PE=3 SV=1	1	1	1	1.7	1.7	1.7	72.525	0.0032	3.3908	1911000	6	0	0	0	0	0	0	0	0	0	0	0	0	0	0	0	0	0	0	0	0	0	0	0	0	0	0	0	0	0	0	0	0	0	0	0
F1MER7	F1MER7	261	Heparan sulfate proteoglycan 2 OS=Bos taurus OX=9913 GN=HSPG2 PE=1 SV=1	6	6	6	2	2	2	466.02	0	11.829	48339000	33	0	0	0	0	0	0	0	0	0	0	1900300	0	0	3225700	637580	0	0	0	0	0	0	0	0	0	0	0	0	0	0	0	0	0	0	938710	0
F1MF11;G3N3D6	F1MF11;G3N3D6	262	Phosphoinositide phospholipase C OS=Bos taurus OX=9913 GN=PLCH1 PE=4 SV=1;Phosphoinositide phospholipase C OS=Bos taurus OX=9913 GN=PLCH1 PE=4 SV=1	3	3	3	2.8	2.8	2.8	186.92	0.0043668	2.9176	0	0	0	0	0	0	0	0	0	0	0	0	0	0	0	0	0	0	0	0	0	0	0	0	0	0	0	0	0	0	0	0	0	0	0	0	0
F1MF42;P40673	F1MF42;P40673	263	Uncharacterized protein OS=Bos taurus OX=9913 PE=4 SV=2;High mobility group protein B2 OS=Bos taurus OX=9913 GN=HMGB2 PE=1 SV=3	2	2	2	13.8	13.8	13.8	22.707	0	5.5458	56873000	46	0	0	2154500	0	0	0	0	0	0	0	0	842480	0	0	0	0	0	0	0	0	0	0	0	0	0	0	0	0	0	0	0	0	0	0	4282100
P52176;F1MF56	P52176;F1MF56	264	Matrix metalloproteinase-9 OS=Bos taurus OX=9913 GN=MMP9 PE=2 SV=1;Matrix metalloproteinase-9 OS=Bos taurus OX=9913 GN=MMP9 PE=3 SV=1	12	12	12	25.3	25.3	25.3	79.087	0	33.448	135620000	33	0	0	0	0	0	1165100	1824600	7448800	0	0	0	0	0	0	0	0	0	0	0	0	0	0	0	0	0	0	0	0	0	0	0	0	0	0	470310
F1MF64	F1MF64	265	Neurobeachin OS=Bos taurus OX=9913 GN=NBEA PE=4 SV=2	5	5	5	3.7	3.7	3.7	314.66	0.0033557	3.6398	0	0	0	0	0	0	0	0	0	0	0	0	0	0	0	0	0	0	0	0	0	0	0	0	0	0	0	0	0	0	0	0	0	0	0	0	0
F1MF78	F1MF78	266	Spectrin repeat containing nuclear envelope protein 2 OS=Bos taurus OX=9913 GN=SYNE2 PE=4 SV=2	5	5	5	1.3	1.3	1.3	789.33	0	3.9466	0	1	0	0	0	0	0	0	0	0	0	0	0	0	0	0	0	0	0	0	0	0	0	0	0	0	0	0	0	0	0	0	0	0	0	0	0
Q28019;F1MF86	Q28019;F1MF86	267	Latent-transforming growth factor beta-binding protein 2 OS=Bos taurus OX=9913 GN=LTBP2 PE=1 SV=2;Latent-transforming growth factor beta-binding protein 2 OS=Bos taurus OX=9913 GN=LTBP2 PE=4 SV=1	3	3	3	2.4	2.4	2.4	198.41	0	6.5083	19935000	21	0	0	0	772640	0	0	835380	0	0	0	0	0	0	0	0	0	0	0	0	0	0	0	0	0	0	0	0	0	0	0	0	0	0	0	0
F1MFI4	F1MFI4	268	Cartilage acidic protein 1 OS=Bos taurus OX=9913 GN=CRTAC1 PE=4 SV=2	11	11	11	28.7	28.7	28.7	69.879	0	27.69	2540900000	53	38087000	0	0	0	46064000	27217000	7909700	0	26000000	17065000	22719000	0	0	0	0	0	0	0	0	0	97452000	100800000	0	0	0	0	0	0	45670000	11174000	0	0	29472000	12286000	0
F1MFR8	F1MFR8	269	Uncharacterized protein OS=Bos taurus OX=9913 PE=4 SV=1	4	4	4	8.4	8.4	8.4	137.22	0.0071633	2.8035	4938900	1	0	0	0	0	0	0	0	0	0	0	0	0	0	0	0	0	0	0	0	0	0	0	0	0	0	0	0	0	0	0	0	0	0	0	0
F1MFW9	F1MFW9	270	Keratin 24 OS=Bos taurus OX=9913 GN=KRT24 PE=3 SV=2	4	2	2	6.9	4	4	50.763	0	101.97	873070000	107	0	0	0	0	0	0	0	4339800	0	0	0	6116000	12063000	13402000	26586000	0	21341000	8214500	14760000	81010000	0	0	0	0	0	0	0	0	16475000	0	23924000	0	0	0	10118000
Q3SZV3;F1MG05	Q3SZV3;F1MG05	272	Elongation factor 1-gamma OS=Bos taurus OX=9913 GN=EEF1G PE=2 SV=1;Elongation factor 1-gamma OS=Bos taurus OX=9913 GN=EEF1G PE=4 SV=1	4	4	4	11.6	11.6	11.6	50.377	0	7.0748	20581000	9	0	0	0	0	0	0	1797800	0	0	0	0	0	0	0	0	0	0	0	0	0	0	0	0	0	0	0	0	0	0	0	0	0	0	0	0
F1MG93	F1MG93	273	Chordin OS=Bos taurus OX=9913 GN=CHRD PE=3 SV=2	1	1	1	1.6	1.6	1.6	99.785	0.009589	2.6608	2582300	4	0	0	0	0	0	0	0	0	0	0	0	0	0	0	0	0	0	0	0	0	0	0	0	0	0	0	0	0	0	0	0	0	0	0	0
F1MGN0	F1MGN0	276	Semaphorin 3F OS=Bos taurus OX=9913 GN=SEMA3F PE=3 SV=2	3	3	3	5.1	5.1	5.1	89.037	0	7.7543	17319000	8	0	0	0	0	0	0	0	0	0	0	0	0	0	0	0	0	0	0	0	0	0	0	0	0	0	0	0	0	0	0	0	0	0	0	0
F1MGT1;G3MYH3;F1MXF3	F1MGT1	277	Spectrin repeat containing nuclear envelope protein 1 OS=Bos taurus OX=9913 GN=SYNE1 PE=4 SV=2	10	10	10	1.9	1.9	1.9	1005.1	0	7.7893	3541200000	7	0	0	0	0	0	0	0	0	0	0	0	0	0	0	0	0	0	0	0	0	0	0	0	0	0	0	0	0	0	0	0	0	0	0	0
Q3SZZ9;F1MGU7;P12799	Q3SZZ9;F1MGU7;P12799	278	FGG protein OS=Bos taurus OX=9913 GN=FGG PE=2 SV=1;Fibrinogen gamma-B chain OS=Bos taurus OX=9913 GN=FGG PE=4 SV=1;Fibrinogen gamma-B chain OS=Bos taurus OX=9913 GN=FGG PE=1 SV=1	25	25	25	70.1	70.1	70.1	49.166	0	323.31	7321400000	1194	186300000	72994000	73172000	70321000	104670000	65768000	67551000	89746000	90490000	78657000	49674000	70231000	91053000	28158000	55253000	83450000	43341000	24029000	41124000	41258000	63453000	18505000	7847800	17692000	97611000	40521000	47444000	78070000	80937000	68084000	59705000	51122000	100030000	87554000	61042000
F1MH40	F1MH40	279	Uncharacterized protein OS=Bos taurus OX=9913 PE=1 SV=2	13	1	1	46.7	6.7	6.7	26.334	0.0043732	2.9226	34524000	10	0	0	0	0	0	0	0	0	0	0	0	0	0	0	0	0	0	0	0	0	0	0	0	0	0	0	0	0	0	0	0	0	0	0	0
Q29423;F1MHC3;Q0VD03;F1MQT9	Q29423;F1MHC3;Q0VD03;F1MQT9	280	CD44 antigen OS=Bos taurus OX=9913 GN=CD44 PE=2 SV=1;CD44 antigen OS=Bos taurus OX=9913 GN=CD44 PE=4 SV=1;CD44 antigen OS=Bos taurus OX=9913 GN=CD44 PE=2 SV=1;CD44 antigen OS=Bos taurus OX=9913 GN=CD44 PE=4 SV=2	3	3	3	9.8	9.8	9.8	40.001	0	5.8075	171100000	37	0	0	0	0	0	0	0	0	0	0	0	0	0	0	0	0	0	0	0	0	0	0	0	0	0	0	0	0	0	0	0	0	0	0	0
F1MHK5	F1MHK5	281	LY6/PLAUR domain containing 3 OS=Bos taurus OX=9913 GN=LYPD3 PE=4 SV=2	3	3	3	12.6	12.6	12.6	37.742	0	77.159	96915000	43	0	0	0	0	0	3281300	3832500	5032500	0	0	0	0	0	0	0	0	0	0	0	0	0	0	0	0	0	0	0	0	0	0	0	0	0	0	0
P48035;F1MHQ4	P48035;F1MHQ4	282	Fatty acid-binding protein, adipocyte OS=Bos taurus OX=9913 GN=FABP4 PE=2 SV=2;Fatty acid-binding protein, adipocyte OS=Bos taurus OX=9913 GN=FABP4 PE=3 SV=2	9	8	8	82.6	77.3	77.3	14.678	0	323.31	999680000	186	0	1159400	7746800	12789000	5415900	4929400	24088000	19039000	0	0	3623300	26632000	0	0	15737000	24890000	0	0	5092800	19774000	0	0	0	48732000	0	0	12231000	22825000	0	0	2674600	22355000	3159700	2772300	8025900
F1MHR8	F1MHR8	283	Matrilin 2 OS=Bos taurus OX=9913 GN=MATN2 PE=4 SV=1	3	3	3	3.9	3.9	3.9	106.94	0.0072254	2.8651	627580	3	0	0	0	0	0	0	0	0	0	0	0	0	0	0	0	0	0	0	0	0	0	0	0	0	0	0	0	0	0	0	0	0	0	0	0
F1MHT3	F1MHT3	284	Myosin VA OS=Bos taurus OX=9913 GN=MYO5A PE=3 SV=2	8	8	7	4.6	4.6	4.2	216.07	0	7.7728	104940000	11	0	0	0	0	0	0	0	0	0	0	0	0	0	0	0	0	0	0	0	0	0	0	0	0	0	0	0	0	0	0	0	0	0	0	0
F1MI18;F1MJK3	F1MI18;F1MJK3	285	Uncharacterized protein OS=Bos taurus OX=9913 PE=4 SV=2;Uncharacterized protein OS=Bos taurus OX=9913 PE=4 SV=2	6	6	5	5.8	5.8	4.9	165.76	0	10.323	56219000	37	1417000	3173700	940660	1269700	0	0	0	0	1071000	1360500	1096900	0	0	0	0	0	0	0	0	0	0	0	0	0	0	0	0	0	0	0	0	0	1338300	0	779050
Q95132;F1MI38	Q95132;F1MI38	286	Intercellular adhesion molecule 1 OS=Bos taurus OX=9913 GN=ICAM1 PE=2 SV=1;Intercellular adhesion molecule 1 OS=Bos taurus OX=9913 GN=ICAM1 PE=4 SV=1	2	2	2	4.5	4.5	4.5	58.428	0	7.4441	14634000	3	0	0	0	0	0	0	0	0	0	0	0	0	0	0	0	0	0	0	0	0	0	0	0	0	0	0	0	0	0	0	0	0	0	0	0
F1MIC9	F1MIC9	288	Dynactin subunit 1 OS=Bos taurus OX=9913 GN=DCTN1 PE=1 SV=1	2	2	2	2.3	2.3	2.3	136.89	0.0096154	2.6673	0	0	0	0	0	0	0	0	0	0	0	0	0	0	0	0	0	0	0	0	0	0	0	0	0	0	0	0	0	0	0	0	0	0	0	0	0
Q03763;F1MIW8	Q03763;F1MIW8	291	Desmoglein-1 OS=Bos taurus OX=9913 GN=DSG1 PE=1 SV=1;Desmoglein-1 OS=Bos taurus OX=9913 GN=DSG1 PE=4 SV=2	3	3	3	3	3	3	112.24	0.0030534	3.1093	377640	8	0	0	0	0	0	0	0	0	0	0	0	0	0	0	0	0	0	0	0	0	0	0	0	0	0	0	0	0	0	0	0	0	0	0	0
Q0VCX1;F1MJ12	Q0VCX1;F1MJ12	292	Complement C1s subcomponent OS=Bos taurus OX=9913 GN=C1S PE=2 SV=2;Complement C1s subcomponent OS=Bos taurus OX=9913 GN=C1S PE=3 SV=1	11	11	11	22.1	22.1	22.1	76.608	0	85.222	439490000	85	0	5379200	10149000	11008000	2854900	4387000	11226000	8740600	0	0	0	4942500	0	3809300	0	0	0	0	0	0	0	0	0	0	0	0	4285500	7846400	0	0	0	2383000	3725800	4280500	5908800
F1MJQ3;F1MP21	F1MJQ3	293	Alpha-amylase OS=Bos taurus OX=9913 GN=AMY2B PE=3 SV=1	6	6	6	15.1	15.1	15.1	57.365	0	13.191	85475000	14	0	0	0	0	0	2274200	2713100	1992400	0	0	0	0	0	0	0	0	0	0	0	0	0	0	0	0	0	0	0	0	0	0	0	0	0	0	0
Q08DP0;F1MJS4	Q08DP0;F1MJS4	294	Phosphoglucomutase-1 OS=Bos taurus OX=9913 GN=PGM1 PE=2 SV=1;Phosphoglucomutase-1 OS=Bos taurus OX=9913 GN=PGM1 PE=1 SV=2	1	1	1	2.1	2.1	2.1	61.589	0	4.1008	5229500	32	0	0	0	0	0	0	0	0	0	0	0	0	0	0	0	0	0	0	0	0	0	0	0	0	0	0	0	0	0	0	0	0	0	0	0
Q0V8B6;F1MK08	Q0V8B6;F1MK08	296	Tripeptidyl-peptidase 1 OS=Bos taurus OX=9913 GN=TPP1 PE=2 SV=1;Tripeptidyl-peptidase 1 OS=Bos taurus OX=9913 GN=TPP1 PE=4 SV=2	7	7	7	20.4	20.4	20.4	61.351	0	11.636	207080000	50	7535200	3338400	0	0	9782800	3132300	3812100	2504600	0	0	0	0	6107100	7236400	8893300	5205800	0	0	0	0	0	0	0	0	0	0	0	0	0	0	0	0	0	0	0
F1MK50;E1BG79	F1MK50;E1BG79	298	Uncharacterized protein OS=Bos taurus OX=9913 PE=3 SV=1;Uncharacterized protein OS=Bos taurus OX=9913 PE=3 SV=2	3	3	3	13.5	13.5	13.5	19.805	0	7.3879	24455000	5	0	0	0	0	0	0	0	0	0	0	0	0	10886000	6268000	0	0	0	0	0	0	0	0	0	0	0	0	0	0	0	0	0	0	0	0	0
F1MKB9	F1MKB9	299	DS cell adhesion molecule OS=Bos taurus OX=9913 GN=DSCAM PE=4 SV=1	4	4	4	4.3	4.3	4.3	205.3	0	3.8763	0	0	0	0	0	0	0	0	0	0	0	0	0	0	0	0	0	0	0	0	0	0	0	0	0	0	0	0	0	0	0	0	0	0	0	0	0
F1MKS3	F1MKS3	300	Uncharacterized protein OS=Bos taurus OX=9913 GN=TXNDC5 PE=1 SV=2	1	1	1	6.2	6.2	6.2	28.673	0	3.8428	5512400	2	0	0	0	0	0	0	0	0	0	0	0	0	0	0	0	0	0	0	0	0	0	0	0	0	0	0	0	0	0	0	0	0	0	0	0
F1MKS5	F1MKS5	301	Histidine-rich glycoprotein OS=Bos taurus OX=9913 GN=HRG PE=4 SV=2	15	15	8	33.6	33.6	16.6	60.743	0	152.34	765520000	227	2230900	5899700	9270000	11012000	6115000	10662000	28218000	15499000	0	0	1121700	6268400	0	1685000	5288900	5770500	1771300	3842000	4489700	17674000	0	0	0	4762600	0	0	6769300	3780800	0	0	11019000	7315900	0	0	5224300
F1MLI8	F1MLI8	302	Podocalyxin like OS=Bos taurus OX=9913 GN=PODXL PE=4 SV=2	3	3	3	7.5	7.5	7.5	53.651	0	6.1857	116410000	24	0	0	0	0	3795700	0	2480500	11001000	0	0	0	0	0	0	0	0	0	0	0	0	0	0	0	0	0	0	0	0	0	0	0	0	0	0	0
F1MLR4	F1MLR4	303	Ciliary neurotrophic factor receptor OS=Bos taurus OX=9913 GN=CNTFR PE=4 SV=1	3	3	3	13.7	13.7	13.7	40.688	0	5.6741	26489000	21	1052500	0	0	0	2749700	0	0	0	0	0	0	350820	1219000	0	0	0	0	0	0	0	0	0	0	0	0	0	0	0	0	0	0	0	0	0	0
F1MLU4	F1MLU4	304	Centrosomal protein 95 OS=Bos taurus OX=9913 GN=CEP95 PE=4 SV=2	3	3	3	3.7	3.7	3.7	94.604	0.0033956	3.6873	166480000	23	0	0	0	0	0	0	0	0	0	0	4163700	0	0	0	0	0	0	0	0	0	0	0	0	0	0	0	0	0	0	0	0	0	3973300	0	0
F1MLW7	F1MLW7	305	Uncharacterized protein OS=Bos taurus OX=9913 GN=LOC112441499 PE=1 SV=2	13	13	0	59	59	0	24.397	0	228.05	96640000000	1942	633950016	1203200000	1663200000	5312500224	224230000	191830000	780070016	1672099968	626300032	446340000	509910016	1588499968	202020000	301080000	753240000	3878899968	74881000	466520000	139660000	787720000	407200000	328070016	1120099968	813680000	108830000	119390000	228100000	545020032	312240000	1186899968	506880000	1553900032	1269500032	1084499968	1959500032
F1MLW8	F1MLW8	306	Uncharacterized protein OS=Bos taurus OX=9913 PE=1 SV=2	9	6	6	42.1	30.9	30.9	24.623	0	95.339	3643400000	337	11101000	35463000	61552000	226700000	0	0	19917000	63118000	8947800	9240500	12466000	40877000	6680400	9813100	12023000	197130000	0	0	0	0	0	0	0	0	42536000	21465000	126750000	237080000	0	35123000	0	68800000	14542000	33510000	65229000
F1MM07;Q9BE39	F1MM07;Q9BE39	307	Myosin-7 OS=Bos taurus OX=9913 GN=MYH7 PE=3 SV=2;Myosin-7 OS=Bos taurus OX=9913 GN=MYH7 PE=1 SV=1	38	38	13	26.7	26.7	9.7	222.52	0	268.96	455360000	71	0	0	0	0	0	0	0	0	0	0	0	0	0	0	0	0	0	0	0	0	0	0	0	276860000	0	0	0	0	0	0	0	0	0	0	0
F1MM13	F1MM13	308	Hexose-6-phosphate dehydrogenase/glucose 1-dehydrogenase OS=Bos taurus OX=9913 GN=H6PD PE=1 SV=2	19	19	19	31.2	31.2	31.2	88.978	0	178.96	1307000000	333	3369400	6823800	34770000	27463000	0	1244200	7169900	0	0	2923300	8384900	41990000	0	2969200	23357000	22738000	0	0	5699500	0	0	0	6015100	6813400	0	0	21046000	16335000	0	0	32828000	32016000	3217200	12302000	46523000
F1MM32	F1MM32	309	Sulfhydryl oxidase OS=Bos taurus OX=9913 GN=QSOX1 PE=4 SV=2	27	27	27	56.6	56.6	56.6	62.886	0	323.31	17320000000	2477	48964000	164690000	416140000	397310016	34148000	168260000	245220000	122850000	16835000	32203000	67266000	121080000	16598000	105340000	239850000	509209984	2980700	67638000	198230000	91219000	0	13509000	231290000	129900000	2687200	66435000	344400000	284710016	1691900	47362000	230300000	211620000	26914000	46424000	336830016
F1MM49	F1MM49	310	Ral GTPase activating protein catalytic alpha subunit 2 OS=Bos taurus OX=9913 GN=RALGAPA2 PE=4 SV=2	3	3	3	2.5	2.5	2.5	201.94	0.0093085	2.5713	0	0	0	0	0	0	0	0	0	0	0	0	0	0	0	0	0	0	0	0	0	0	0	0	0	0	0	0	0	0	0	0	0	0	0	0	0
P62285;F1MM80	P62285;F1MM80	312	Abnormal spindle-like microcephaly-associated protein homolog (Fragment) OS=Bos taurus OX=9913 GN=ASPM PE=2 SV=1;Abnormal spindle-like microcephaly-associated protein homolog OS=Bos taurus OX=9913 GN=ASPM PE=4 SV=2	4	4	4	1.7	1.7	1.7	395.09	0.0044643	2.9748	20601000	2	0	0	0	0	0	0	0	0	0	0	0	0	0	0	0	0	0	0	0	0	0	0	0	0	0	0	0	0	0	0	0	0	0	0	0
Q29RU4;F1MM86	Q29RU4;F1MM86	313	Complement component C6 OS=Bos taurus OX=9913 GN=C6 PE=2 SV=1;Complement component C6 OS=Bos taurus OX=9913 GN=C6 PE=4 SV=1	17	17	17	23.2	23.2	23.2	104.54	0	149.89	348450000	93	2529800	2254900	2736000	2610100	5067000	2915000	7777000	5200000	2644500	3079300	3722600	2823600	3328800	4294900	3904900	0	0	0	0	0	0	0	0	0	0	0	0	0	0	0	0	0	3992300	3798800	10701000
F1MMD7;Q3T052	F1MMD7;Q3T052	314	Inter-alpha-trypsin inhibitor heavy chain H4 OS=Bos taurus OX=9913 GN=ITIH4 PE=4 SV=2;Inter-alpha-trypsin inhibitor heavy chain H4 OS=Bos taurus OX=9913 GN=ITIH4 PE=1 SV=1	31	31	31	47.2	47.2	47.2	101.53	0	323.31	6805200000	1270	45263000	65318000	49664000	106830000	75925000	77756000	96893000	149030000	41016000	40383000	31523000	30671000	66174000	36240000	43689000	72640000	70677000	116590000	69237000	117090000	112140000	128660000	28395000	30384000	57077000	81200000	43312000	75179000	49593000	82733000	27332000	51985000	88545000	56370000	68150000
F1MMK9;P00978	F1MMK9;P00978	315	Protein AMBP OS=Bos taurus OX=9913 GN=AMBP PE=4 SV=2;Protein AMBP OS=Bos taurus OX=9913 GN=AMBP PE=1 SV=2	10	10	10	32.1	32.1	32.1	39.293	0	57.269	470830000	135	0	0	0	0	4302600	3662700	6220800	3037900	5960000	5063400	3021400	4638900	5921400	0	3065000	0	6278000	0	0	0	13529000	0	0	0	5155900	0	2792200	0	0	4713200	4755600	3952900	6695000	6278900	4843600
Q0VCM5;F1MMP5	Q0VCM5;F1MMP5	316	Inter-alpha-trypsin inhibitor heavy chain H1 OS=Bos taurus OX=9913 GN=ITIH1 PE=1 SV=1;Inter-alpha-trypsin inhibitor heavy chain H1 OS=Bos taurus OX=9913 GN=ITIH1 PE=4 SV=1	18	18	18	30.5	30.5	30.5	101.24	0	66.876	971630000	199	17997000	8318600	2984700	0	16021000	6983600	17544000	12725000	17933000	12653000	11485000	6210400	5569900	4070400	5834200	0	10748000	5587900	13674000	14349000	9125500	0	0	0	15896000	5715400	0	5328900	13419000	13561000	6719400	6651200	13818000	8996700	8408300
F1MMR6;P80209	F1MMR6;P80209	318	Cathepsin D OS=Bos taurus OX=9913 GN=CTSD PE=3 SV=1;Cathepsin D OS=Bos taurus OX=9913 GN=CTSD PE=1 SV=2	13	13	13	40	40	40	44.704	0	105.1	1522900000	244	2785800	5184400	17236000	19771000	2743900	7290300	30872000	14425000	2593100	4063200	5630400	20508000	2713200	5850600	17888000	34802000	0	0	44162000	14364000	0	0	32467000	14199000	0	6861600	33597000	18831000	0	0	26151000	0	3960900	5238700	11533000
F1MMW8	F1MMW8	319	Serum amyloid A protein OS=Bos taurus OX=9913 GN=M-SAA3.2 PE=3 SV=1	13	13	4	46.6	46.6	13	14.491	0	58.23	9329600000	438	0	0	42279000	0	62359000	318640000	232730000	253990000	0	0	0	104110000	0	0	119930000	40303000	0	0	0	0	0	0	78185000	44410000	0	72720000	89336000	87170000	0	0	0	99450000	26389000	84618000	202580000
F1MMX2	F1MMX2	320	Nebulin related anchoring protein OS=Bos taurus OX=9913 GN=NRAP PE=4 SV=1	5	5	5	4.3	4.3	4.3	196.94	0	5.5091	12053000000	13	0	0	0	0	0	0	0	0	0	0	0	0	0	0	0	0	0	0	0	0	0	0	0	0	0	0	0	0	0	0	0	0	0	0	0
Q2KJ93;F1MND1;F1N5L2	Q2KJ93;F1MND1;F1N5L2	321	Cell division control protein 42 homolog OS=Bos taurus OX=9913 GN=CDC42 PE=1 SV=1;Uncharacterized protein OS=Bos taurus OX=9913 PE=4 SV=1;Uncharacterized protein OS=Bos taurus OX=9913 PE=4 SV=2	2	2	2	11	11	11	21.258	0	6.0982	1436000	9	0	0	0	0	0	0	0	0	0	0	0	0	0	0	0	0	0	0	0	0	0	0	0	0	0	0	0	0	0	0	0	0	0	0	0
F1MNG3;P62998;F1MCR0;Q9TU25	F1MNG3;P62998;F1MCR0;Q9TU25	322	Ras-related C3 botulinum toxin substrate 1 OS=Bos taurus OX=9913 GN=RAC1 PE=4 SV=1;Ras-related C3 botulinum toxin substrate 1 OS=Bos taurus OX=9913 GN=RAC1 PE=1 SV=1;Rac family small GTPase 3 OS=Bos taurus OX=9913 GN=RAC3 PE=4 SV=2;Ras-related C3 botulinum	2	2	2	13.3	13.3	13.3	20.248	0	4.1168	15448000	6	0	0	0	0	0	0	0	0	0	0	0	0	0	0	0	0	0	0	0	0	0	0	0	0	0	0	0	0	0	0	0	0	0	0	0
Q2TBI0;F1MNN7	Q2TBI0;F1MNN7	323	Lipopolysaccharide-binding protein OS=Bos taurus OX=9913 GN=LBP PE=2 SV=1;Lipopolysaccharide-binding protein OS=Bos taurus OX=9913 GN=LBP PE=4 SV=1	21	21	21	48.4	48.4	48.4	53.697	0	323.31	19583000000	1781	18907000	148490000	201510000	224530000	20143000	175140000	204680000	145380000	16899000	67737000	90236000	153740000	31409000	351160000	343820000	320300000	61394000	322720000	209860000	229880000	26776000	307040000	344190016	324590016	33297000	297600000	396160000	513420000	16011000	228860000	189900000	204870000	36625000	122010000	329049984
F1MNQ3	F1MNQ3	324	Discs large MAGUK scaffold protein 1 OS=Bos taurus OX=9913 GN=DLG1 PE=3 SV=2	4	4	4	10.1	10.1	10.1	89.182	0.0043605	2.8962	0	0	0	0	0	0	0	0	0	0	0	0	0	0	0	0	0	0	0	0	0	0	0	0	0	0	0	0	0	0	0	0	0	0	0	0	0
P00442;F1MNQ4	P00442;F1MNQ4	325	Superoxide dismutase [Cu-Zn] OS=Bos taurus OX=9913 GN=SOD1 PE=1 SV=2;Superoxide dismutase [Cu-Zn] OS=Bos taurus OX=9913 PE=3 SV=2	4	4	4	32.2	32.2	32.2	15.682	0	11.068	168110000	101	7618000	4584000	4007700	0	3411500	2058800	2128400	0	6456300	3591600	4090800	2489200	2557600	1928200	0	1292600	0	0	0	0	3998800	0	0	0	2201900	2482800	0	0	4023700	7681100	1162800	0	2254800	1779800	0
F1MNT5	F1MNT5	326	Mucin 20, cell surface associated OS=Bos taurus OX=9913 GN=MUC20 PE=1 SV=2	1	1	1	1.9	1.9	1.9	54.772	0	8.7464	102160000	7	0	0	0	0	0	0	0	0	0	0	0	0	0	0	0	0	0	0	0	0	0	0	0	0	0	0	0	0	0	0	0	0	0	0	0
F1MNW4	F1MNW4	327	Inter-alpha-trypsin inhibitor heavy chain H2 OS=Bos taurus OX=9913 GN=ITIH2 PE=1 SV=2	17	17	17	26.8	26.8	26.8	106.16	0	72.914	1601400000	435	22235000	18993000	9221900	10222000	27125000	10344000	18164000	17065000	21676000	18434000	13291000	7509100	17009000	4979600	6528900	13572000	28249000	26222000	16172000	14351000	9419000	17745000	5034600	9354600	26899000	20914000	5942800	6942500	19338000	24572000	6364900	0	18958000	10789000	8069400
F1MP58	F1MP58	328	Forkhead associated phosphopeptide binding domain 1 OS=Bos taurus OX=9913 GN=FHAD1 PE=4 SV=2	4	4	4	4.5	4.5	4.5	162.55	0.0031746	3.3406	0	0	0	0	0	0	0	0	0	0	0	0	0	0	0	0	0	0	0	0	0	0	0	0	0	0	0	0	0	0	0	0	0	0	0	0	0
F1MPE1	F1MPE1	330	CD109 molecule OS=Bos taurus OX=9913 GN=CD109 PE=4 SV=2	16	16	16	16.5	16.5	16.5	161.72	0	144.93	356920000	63	42979000	22141000	713750	0	39261000	4381700	1240100	1327700	3455100	673170	1407500	0	5998200	2041600	0	0	0	0	0	0	0	0	0	0	0	0	0	0	0	0	0	0	2705200	2063600	0
F1MPF0	F1MPF0	331	Transient receptor potential cation channel subfamily M member 7 OS=Bos taurus OX=9913 GN=TRPM7 PE=4 SV=2	3	3	3	1.9	1.9	1.9	213.44	0.009247	2.5296	0	0	0	0	0	0	0	0	0	0	0	0	0	0	0	0	0	0	0	0	0	0	0	0	0	0	0	0	0	0	0	0	0	0	0	0	0
F1MPF3	F1MPF3	332	Uncharacterized protein OS=Bos taurus OX=9913 GN=FAT2 PE=4 SV=2	8	8	8	3.4	3.4	3.4	347.58	0	40.174	45823000	10	0	0	0	0	0	3611000	3319600	3346900	0	0	0	0	0	0	0	0	0	0	0	0	0	0	0	0	0	0	0	0	0	0	0	0	0	0	0
F1MPP2	F1MPP2	333	Insulin like growth factor binding protein 7 OS=Bos taurus OX=9913 GN=IGFBP7 PE=4 SV=2	6	6	6	35.1	35.1	35.1	29.05	0	21.173	214310000	68	3567000	7698900	13498000	12431000	4598600	4064700	990320	2356900	0	0	0	0	0	0	0	0	0	0	0	0	0	0	0	0	0	0	0	0	0	0	0	0	2532900	2360900	1707300
F1MPR9	F1MPR9	334	Nuclear factor related to kappaB binding protein OS=Bos taurus OX=9913 GN=NFRKB PE=4 SV=2	3	3	3	2.6	2.6	2.6	137.9	0.0030769	3.1448	0	0	0	0	0	0	0	0	0	0	0	0	0	0	0	0	0	0	0	0	0	0	0	0	0	0	0	0	0	0	0	0	0	0	0	0	0
F1MPT5	F1MPT5	336	Dystonin OS=Bos taurus OX=9913 GN=DST PE=4 SV=2	5	5	5	1.2	1.2	1.2	844.19	0	3.9698	0	0	0	0	0	0	0	0	0	0	0	0	0	0	0	0	0	0	0	0	0	0	0	0	0	0	0	0	0	0	0	0	0	0	0	0	0
F1MPW0	F1MPW0	337	Autophagy and beclin 1 regulator 1 OS=Bos taurus OX=9913 GN=AMBRA1 PE=4 SV=2	4	4	4	5.9	5.9	5.9	141.91	0.0031696	3.3217	0	0	0	0	0	0	0	0	0	0	0	0	0	0	0	0	0	0	0	0	0	0	0	0	0	0	0	0	0	0	0	0	0	0	0	0	0
F1MQ30	F1MQ30	339	FYVE, RhoGEF and PH domain containing 6 OS=Bos taurus OX=9913 GN=FGD6 PE=4 SV=1	4	4	4	4	4	4	161.04	0.0044053	2.9407	1530400	5	0	0	0	0	0	0	0	0	0	0	0	0	0	0	0	0	0	0	0	0	0	0	0	0	0	0	0	0	0	0	0	0	0	0	0
F1MQ37	F1MQ37	340	Myosin heavy chain 9 OS=Bos taurus OX=9913 GN=MYH9 PE=1 SV=2	14	14	8	9.3	9.3	5.8	227.1	0	267.05	84330000	32	0	0	0	0	0	0	3131500	0	0	0	0	0	0	0	0	1485000	0	0	0	0	0	0	0	0	0	0	0	0	0	0	0	0	0	0	1708200
F1MQ43	F1MQ43	341	Dedicator of cytokinesis 9 OS=Bos taurus OX=9913 GN=DOCK9 PE=3 SV=2	2	2	2	2.1	2.1	2.1	238.96	0.0070028	2.7312	0	0	0	0	0	0	0	0	0	0	0	0	0	0	0	0	0	0	0	0	0	0	0	0	0	0	0	0	0	0	0	0	0	0	0	0	0
F1MQ56	F1MQ56	342	Focadhesin OS=Bos taurus OX=9913 GN=FOCAD PE=4 SV=2	4	4	4	3.8	3.8	3.8	201.16	0.004451	2.9619	0	0	0	0	0	0	0	0	0	0	0	0	0	0	0	0	0	0	0	0	0	0	0	0	0	0	0	0	0	0	0	0	0	0	0	0	0
F1MQ87	F1MQ87	343	DENN domain containing 5B OS=Bos taurus OX=9913 GN=DENND5B PE=4 SV=2	4	4	4	4.7	4.7	4.7	141.51	0.0031201	3.2388	0	0	0	0	0	0	0	0	0	0	0	0	0	0	0	0	0	0	0	0	0	0	0	0	0	0	0	0	0	0	0	0	0	0	0	0	0
F1MQI3;F1MT60	F1MQI3;F1MT60	344	Nebulin OS=Bos taurus OX=9913 GN=NEB PE=4 SV=2;Nebulin OS=Bos taurus OX=9913 GN=NEB PE=4 SV=2	7	7	7	2.3	2.3	2.3	801.88	0	5.5288	3648200	2	0	0	0	0	0	0	0	0	0	0	0	0	0	0	0	0	0	0	0	0	0	0	0	0	0	0	0	0	0	0	0	0	0	0	0
F1MQK6	F1MQK6	345	Ubiquitin protein ligase E3 component n-recognin 3 OS=Bos taurus OX=9913 GN=UBR3 PE=4 SV=2	4	4	4	3.9	3.9	3.9	213.48	0.0044444	2.9491	0	0	0	0	0	0	0	0	0	0	0	0	0	0	0	0	0	0	0	0	0	0	0	0	0	0	0	0	0	0	0	0	0	0	0	0	0
F1MR22	F1MR22	347	Polymeric immunoglobulin receptor OS=Bos taurus OX=9913 GN=PIGR PE=4 SV=2	30	2	1	46.4	4.4	2.4	82.521	0	22.878	4372800000	103	307230016	262020000	154970000	151010000	0	0	0	0	0	0	0	3185500	0	0	0	0	0	0	0	0	0	0	0	0	315270016	140300000	112550000	81125000	0	0	0	0	0	0	0
F1MRC2;Q9BE41;Q9BE40	F1MRC2;Q9BE41;Q9BE40	348	Myosin-2 OS=Bos taurus OX=9913 GN=MYH2 PE=3 SV=1;Myosin-2 OS=Bos taurus OX=9913 GN=MYH2 PE=2 SV=1;Myosin-1 OS=Bos taurus OX=9913 GN=MYH1 PE=2 SV=2	20	14	9	14.1	10.6	7	223.33	0	88.269	227170000	28	0	0	0	0	0	0	0	0	0	0	0	0	0	0	0	0	0	0	0	0	0	0	0	62353000	0	0	0	0	0	0	0	0	0	0	0
Q2YDG0;F1MRM8	Q2YDG0;F1MRM8	350	G-protein coupled receptor family C group 5 member C OS=Bos taurus OX=9913 GN=GPRC5C PE=2 SV=2;G-protein-coupled receptor family C group 5 member C OS=Bos taurus OX=9913 GN=GPRC5C PE=4 SV=1	1	1	1	3.6	3.6	3.6	48.459	0	4.551	613700	6	0	0	0	0	0	0	0	0	0	0	0	0	0	0	0	0	0	0	0	0	0	0	0	0	0	0	0	0	0	0	0	0	0	0	0
F1MRX7	F1MRX7	351	PDZ domain containing ring finger 3 OS=Bos taurus OX=9913 GN=PDZRN3 PE=4 SV=2	4	4	4	5.2	5.2	5.2	118.47	0.0032362	3.4671	0	0	0	0	0	0	0	0	0	0	0	0	0	0	0	0	0	0	0	0	0	0	0	0	0	0	0	0	0	0	0	0	0	0	0	0	0
F1MSI2	F1MSI2	353	Agrin OS=Bos taurus OX=9913 GN=AGRN PE=1 SV=1	9	9	9	6.9	6.9	6.9	215.2	0	16.09	145450000	53	0	0	0	0	0	0	0	0	0	0	0	0	0	0	0	0	0	0	0	0	0	0	0	0	0	0	0	0	0	0	0	0	0	0	0
F1MSJ5	F1MSJ5	354	Neuralized E3 ubiquitin protein ligase 1 OS=Bos taurus OX=9913 GN=NEURL1 PE=4 SV=2	3	3	3	3.7	3.7	3.7	61.843	0.0096419	2.6793	0	0	0	0	0	0	0	0	0	0	0	0	0	0	0	0	0	0	0	0	0	0	0	0	0	0	0	0	0	0	0	0	0	0	0	0	0
F1MSP8	F1MSP8	356	Dynein axonemal heavy chain 10 OS=Bos taurus OX=9913 GN=DNAH10 PE=4 SV=2	3	3	3	1	1	1	514.2	0.003096	3.1591	0	0	0	0	0	0	0	0	0	0	0	0	0	0	0	0	0	0	0	0	0	0	0	0	0	0	0	0	0	0	0	0	0	0	0	0	0
F1MSZ6;P41361	F1MSZ6;P41361	358	Antithrombin-III OS=Bos taurus OX=9913 GN=SERPINC1 PE=3 SV=1;Antithrombin-III OS=Bos taurus OX=9913 GN=SERPINC1 PE=1 SV=2	24	24	24	54.2	54.2	54.2	52.44	0	323.31	6074500000	1218	48999000	52955000	26549000	12216000	62011000	53325000	60530000	53975000	70255000	87871000	59494000	64325000	70420000	44963000	45938000	29738000	80836000	61205000	79820000	64909000	74563000	127180000	74410000	50602000	79813000	65313000	64295000	54385000	73860000	79499000	57201000	29319000	49385000	45957000	48051000
F1MTB3	F1MTB3	359	Uncharacterized protein OS=Bos taurus OX=9913 GN=FAM47E PE=4 SV=2	1	1	1	4.3	4.3	4.3	45.192	0.0095238	2.6498	0	0	0	0	0	0	0	0	0	0	0	0	0	0	0	0	0	0	0	0	0	0	0	0	0	0	0	0	0	0	0	0	0	0	0	0	0
F1MTG7;Q32PH0	F1MTG7;Q32PH0	360	Trafficking protein particle complex subunit 9 OS=Bos taurus OX=9913 GN=TRAPPC9 PE=4 SV=1;Trafficking protein particle complex subunit 9 OS=Bos taurus OX=9913 GN=TRAPPC9 PE=1 SV=1	3	3	3	5.7	5.7	5.7	127	0.0095759	2.6567	0	0	0	0	0	0	0	0	0	0	0	0	0	0	0	0	0	0	0	0	0	0	0	0	0	0	0	0	0	0	0	0	0	0	0	0	0
F1MTI7;P69678;F1N5T0	F1MTI7;P69678;F1N5T0	361	Protein CutA OS=Bos taurus OX=9913 GN=CUTA PE=4 SV=1;Protein CutA OS=Bos taurus OX=9913 GN=CUTA PE=1 SV=1;Protein CutA OS=Bos taurus OX=9913 GN=CUTA PE=4 SV=1	2	2	2	26.6	26.6	26.6	16.446	0	18.27	178050000	20	0	0	0	0	0	0	0	0	0	0	0	0	0	0	0	0	0	0	0	0	0	0	0	0	0	0	0	0	0	0	0	0	0	0	0
F1MTJ4	F1MTJ4	362	Paternally expressed 10 OS=Bos taurus OX=9913 GN=PEG10 PE=4 SV=2	2	2	2	5.4	5.4	5.4	77.59	0	3.8874	0	0	0	0	0	0	0	0	0	0	0	0	0	0	0	0	0	0	0	0	0	0	0	0	0	0	0	0	0	0	0	0	0	0	0	0	0
F1MTM9	F1MTM9	363	Capping protein regulator and myosin 1 linker 2 OS=Bos taurus OX=9913 GN=CARMIL2 PE=4 SV=2	3	3	3	3.5	3.5	3.5	154.04	0.0091623	2.4995	9549300	1	0	0	0	0	0	0	0	0	0	0	0	0	0	0	0	0	0	0	0	0	0	0	0	0	0	0	0	0	0	0	0	0	0	0	0
F1MTQ0	F1MTQ0	364	Bromodomain and WD repeat domain containing 1 OS=Bos taurus OX=9913 GN=BRWD1 PE=4 SV=2	3	3	3	2	2	2	262.76	0.0044776	2.9813	0	0	0	0	0	0	0	0	0	0	0	0	0	0	0	0	0	0	0	0	0	0	0	0	0	0	0	0	0	0	0	0	0	0	0	0	0
Q3SYZ4;F1MTX7	Q3SYZ4;F1MTX7	365	Aspartate--tRNA ligase, cytoplasmic OS=Bos taurus OX=9913 GN=DARS PE=2 SV=1;Aspartate--tRNA ligase, cytoplasmic OS=Bos taurus OX=9913 GN=DARS PE=3 SV=1	3	3	3	8	8	8	57.035	0.0094851	2.6425	0	1	0	0	0	0	0	0	0	0	0	0	0	0	0	0	0	0	0	0	0	0	0	0	0	0	0	0	0	0	0	0	0	0	0	0	0
F1MU18	F1MU18	366	Oncostatin M receptor OS=Bos taurus OX=9913 GN=OSMR PE=4 SV=2	7	7	1	29.9	29.9	6.8	37.643	0	125.96	830850000	122	5268300	14206000	7882000	0	4385400	12023000	13850000	9002100	5320400	15265000	13128000	10403000	4161000	21224000	8339100	6397200	0	0	0	0	0	0	0	0	0	0	0	10835000	6098000	8750200	0	0	4286100	8062400	14169000
F1MU34	F1MU34	367	Aminopeptidase OS=Bos taurus OX=9913 GN=ERAP1 PE=3 SV=1	9	9	9	12.6	12.6	12.6	107.06	0	39.417	129240000	12	0	0	0	8196200	0	0	0	0	0	0	0	0	0	0	0	0	0	0	0	0	0	0	0	0	0	0	0	0	0	0	0	0	0	0	0
F1MU39	F1MU39	368	Myosin heavy chain 15 OS=Bos taurus OX=9913 GN=MYH15 PE=3 SV=2	5	5	5	5.9	5.9	5.9	223.87	0	4.8816	0	0	0	0	0	0	0	0	0	0	0	0	0	0	0	0	0	0	0	0	0	0	0	0	0	0	0	0	0	0	0	0	0	0	0	0	0
F1MUB9	F1MUB9	369	Serine protease 8 OS=Bos taurus OX=9913 GN=PRSS8 PE=3 SV=1	4	4	4	16.6	16.6	16.6	36.694	0	11.407	210040000	101	6024900	3970600	4286400	3456500	3007800	2161700	2505200	3985800	0	2429900	0	1467200	0	0	0	0	0	0	0	0	0	0	0	0	0	0	0	0	0	0	0	0	2330600	1866000	0
F1MUD2;Q32S29;F2Z4F9;P62808;Q2KII5;Q2M2T1;F2Z4E8;G3MWH4;G3MXP6;Q32L48;G3N068;F1N453;E1B7N8;G5E6I9;E1BGW2;G8JL06;G3N011;F1MIF8;G3N053;G3N1C9;E1B8G9;G3N080;E1BM22;E1BDE9;G3MYB1;F1MJU1;E1BL10;E1BKX5;E1BL49;E1BLK2;G3MZ91;G3N1R5;G3N0M9;G3N0F3;G3N1F3;G3MXT2;G3MZR4;A6QQ28;G3MXG7	F1MUD2;Q32S29;F2Z4F9;P62808;Q2KII5;Q2M2T1;F2Z4E8;G3MWH4;G3MXP6;Q32L48;G3N068;F1N453;E1B7N8;G5E6I9;E1BGW2;G8JL06;G3N011;F1MIF8;G3N053;G3N1C9;E1B8G9;G3N080;E1BM22;E1BDE9;G3MYB1	370	Histone H2B OS=Bos taurus OX=9913 GN=HIST1H2BM PE=3 SV=1;Histone H2B OS=Bos taurus OX=9913 GN=H2B PE=3 SV=1;Histone H2B OS=Bos taurus OX=9913 GN=HIST1H2BN PE=3 SV=1;Histone H2B type 1 OS=Bos taurus OX=9913 PE=1 SV=2;Histone H2B OS=Bos taurus OX=9913 GN=HIS	6	6	2	41.3	41.3	19.8	13.934	0	89.764	893340000	121	0	1793000	42326000	26855000	2018700	3949600	15605000	8215700	0	3000600	1976600	1308200	0	1424400	13877000	17660000	0	0	0	0	0	0	0	5256000	0	0	30852000	5206100	0	0	8539100	21481000	2945500	4008000	3953900
F1MUI1	F1MUI1	371	Tudor and KH domain containing OS=Bos taurus OX=9913 GN=TDRKH PE=4 SV=1	2	2	2	4.4	4.4	4.4	62.649	0.0031153	3.2206	2975100000	18	0	0	0	0	0	0	0	0	0	0	0	0	0	0	0	0	0	0	0	0	0	0	0	0	0	0	0	0	0	0	0	0	0	0	0
Q05718;F1MUK3	Q05718;F1MUK3	372	Insulin-like growth factor-binding protein 6 OS=Bos taurus OX=9913 GN=IGFBP6 PE=2 SV=2;Insulin-like growth factor-binding protein 6 OS=Bos taurus OX=9913 GN=IGFBP6 PE=4 SV=1	3	3	3	14.3	14.3	14.3	24.967	0.0033898	3.6734	3412600	6	0	0	0	0	0	0	0	0	0	0	0	0	0	0	0	0	0	0	0	0	0	0	0	0	0	0	0	0	0	0	0	0	0	0	0
F1MUP9	F1MUP9	373	Vesicle amine transport 1 OS=Bos taurus OX=9913 GN=VAT1 PE=1 SV=2	3	3	3	9.2	9.2	9.2	42.84	0	9.3659	72314000	18	1696600	1050700	0	2347200	1362700	1572500	3151400	1839900	1457300	1303000	1531900	1258900	0	0	0	0	0	0	0	0	0	0	0	0	0	0	0	0	0	0	0	0	0	0	1266800
F1MUT3	F1MUT3	374	Xanthine dehydrogenase/oxidase OS=Bos taurus OX=9913 GN=XDH PE=4 SV=1	66	1	1	66	0.8	0.8	146.76	0.0017065	3.7655	32598000	79	0	0	0	0	0	0	0	0	0	0	0	0	0	0	0	0	0	0	0	0	0	0	0	0	0	0	0	0	0	0	0	0	0	0	0
F1MUW6	F1MUW6	376	TATA element modulatory factor 1 OS=Bos taurus OX=9913 GN=TMF1 PE=4 SV=2	5	5	5	9.4	9.4	9.4	123.26	0	5.2479	0	0	0	0	0	0	0	0	0	0	0	0	0	0	0	0	0	0	0	0	0	0	0	0	0	0	0	0	0	0	0	0	0	0	0	0	0
F1MV51	F1MV51	378	APC, WNT signaling pathway regulator OS=Bos taurus OX=9913 GN=APC PE=4 SV=2	7	7	7	4.3	4.3	4.3	312.46	0	5.4103	0	0	0	0	0	0	0	0	0	0	0	0	0	0	0	0	0	0	0	0	0	0	0	0	0	0	0	0	0	0	0	0	0	0	0	0	0
F1MV84	F1MV84	379	Synaptonemal complex protein 2 OS=Bos taurus OX=9913 GN=SYCP2 PE=4 SV=2	4	4	4	3.6	3.6	3.6	174.16	0.0032468	3.4806	0	0	0	0	0	0	0	0	0	0	0	0	0	0	0	0	0	0	0	0	0	0	0	0	0	0	0	0	0	0	0	0	0	0	0	0	0
F1MV90	F1MV90	380	Uncharacterized protein OS=Bos taurus OX=9913 GN=LOC101904481 PE=3 SV=2	3	3	2	14.1	14.1	9.7	28.984	0	34.353	33746000	17	0	0	0	0	0	0	0	0	0	0	0	0	0	0	0	0	0	0	0	0	0	0	0	0	0	0	0	0	0	0	0	0	0	0	0
F1MVJ8	F1MVJ8	381	Olfactomedin 4 OS=Bos taurus OX=9913 GN=OLFM4 PE=4 SV=1	1	1	1	3.1	3.1	3.1	57.796	0	36.907	5830100	2	0	0	0	0	0	0	0	0	0	0	0	0	0	0	0	0	0	0	0	0	0	0	0	0	0	0	0	0	0	0	0	0	0	0	0
F1MVK1	F1MVK1	382	Uncharacterized protein OS=Bos taurus OX=9913 PE=4 SV=2	33	4	4	24.7	3.9	3.9	173.97	0	7.6155	148530000	19	0	0	0	0	0	0	0	0	0	0	0	0	0	0	0	0	0	0	0	0	0	0	0	0	0	0	0	0	0	0	0	0	0	5522200	0
F1MVS9	F1MVS9	383	Mannan binding lectin serine peptidase 1 OS=Bos taurus OX=9913 GN=MASP1 PE=3 SV=1	9	9	9	18.7	18.7	18.7	81.298	0	39.861	605740000	116	9207400	5109400	0	0	0	0	0	0	16148000	24573000	16939000	0	43277000	34359000	1642700	0	0	0	0	0	8217100	9668100	0	0	20247000	14967000	0	0	19857000	15419000	0	0	7111300	2822100	0
F1MW44;P12260	F1MW44	384	Coagulation factor XIII A chain OS=Bos taurus OX=9913 GN=F13A1 PE=4 SV=1	11	11	11	19.4	19.4	19.4	82.674	0	66.528	88808000	26	0	0	0	0	0	1230600	12794000	2144300	0	0	0	0	0	0	0	0	0	0	0	0	0	0	0	0	0	0	0	0	0	0	0	0	0	0	0
F1MW68;P05689	F1MW68;P05689	385	Cathepsin Z OS=Bos taurus OX=9913 GN=CTSZ PE=3 SV=1;Cathepsin Z OS=Bos taurus OX=9913 GN=CTSZ PE=2 SV=2	10	10	10	47	47	47	33.886	0	43.433	539720000	284	6982100	3512900	2772900	1767100	9101400	4153900	5626800	5178300	9753400	8508500	3261300	4431900	11199000	8456400	3745100	3444200	0	0	0	0	0	0	0	0	0	0	0	0	0	0	1543300	0	11060000	3676300	2872200
F1MWD3	F1MWD3	386	T-complex protein 1 subunit epsilon OS=Bos taurus OX=9913 GN=CCT5 PE=1 SV=2	2	2	2	4.3	4.3	4.3	59.614	0	3.9607	2006300	2	0	0	0	0	0	0	0	0	0	0	0	0	0	0	0	0	0	0	0	0	0	0	0	0	0	0	0	0	0	0	0	0	0	0	0
F1MWI1	F1MWI1	387	Clusterin OS=Bos taurus OX=9913 PE=3 SV=2	3	1	1	6	3.1	3.1	42.585	0	105.7	0	0	0	0	0	0	0	0	0	0	0	0	0	0	0	0	0	0	0	0	0	0	0	0	0	0	0	0	0	0	0	0	0	0	0	0	0
F1MWN8	F1MWN8	388	Cilia and flagella associated protein 58 OS=Bos taurus OX=9913 GN=CFAP58 PE=4 SV=1	5	5	5	10.3	10.3	10.3	104.09	0.0017123	3.7977	0	0	0	0	0	0	0	0	0	0	0	0	0	0	0	0	0	0	0	0	0	0	0	0	0	0	0	0	0	0	0	0	0	0	0	0	0
F1MWU9	F1MWU9	389	Heat shock protein family A (Hsp70) member 6 OS=Bos taurus OX=9913 GN=HSPA6 PE=1 SV=2	1	1	1	1.7	1.7	1.7	70.955	0	6.1024	14441000	42	0	0	0	0	0	0	0	0	0	0	0	0	0	0	0	0	0	0	0	0	0	0	0	0	0	0	0	0	0	0	0	0	0	0	0
F1MX25;G3N258	F1MX25;G3N258	390	Trinucleotide repeat containing 6A OS=Bos taurus OX=9913 GN=TNRC6A PE=4 SV=1;Trinucleotide repeat containing 6A OS=Bos taurus OX=9913 GN=TNRC6A PE=4 SV=1	2	2	2	2.1	2.1	2.1	197.68	0.0069541	2.7118	19419000000	125	0	0	0	0	0	0	0	0	0	0	0	0	0	0	0	0	0	0	0	0	0	0	0	0	0	0	0	0	0	0	0	0	0	0	0
F1MX50	F1MX50	391	Cellular repressor of E1A stimulated genes 1 OS=Bos taurus OX=9913 GN=CREG1 PE=1 SV=1	7	7	7	45.2	45.2	45.2	23.958	0	210.12	3768200000	388	96628000	42776000	3856700	3415900	87283000	11695000	5363700	3937500	212980000	173020000	74844000	21529000	110780000	54016000	5184400	2904200	62414000	9317900	12767000	5347900	79294000	36485000	6049900	8236600	119920000	28637000	7939400	4957500	154130000	68904000	23784000	10121000	65423000	28707000	6422000
F1MX65;Q3MHX6	F1MX65;Q3MHX6	392	Protein OS-9 OS=Bos taurus OX=9913 GN=OS9 PE=4 SV=1;Protein OS-9 OS=Bos taurus OX=9913 GN=OS9 PE=2 SV=1	17	17	17	38.2	38.2	38.2	75.806	0	233.16	908270000	295	35972000	10282000	5134700	1683600	16924000	6062100	0	0	15824000	15886000	6959300	3855600	50766000	22269000	2349000	2518200	21536000	9428100	4619000	0	42370000	0	22502000	3462500	33509000	6382300	0	0	35202000	10530000	3322500	0	10234000	10141000	2243600
F1MX87	F1MX87	394	Complement C8 alpha chain OS=Bos taurus OX=9913 GN=C8A PE=4 SV=1	12	12	12	27.3	27.3	27.3	66.276	0	175.04	672780000	184	4400000	0	4402600	10229000	6096800	4000300	21253000	10245000	0	0	5873900	3919200	3519100	5232100	3015400	10055000	0	0	0	0	5638300	0	0	3005500	6522100	0	0	0	0	0	3569800	0	9315000	5411800	10614000
F1MXF5	F1MXF5	397	A-kinase anchoring protein 9 OS=Bos taurus OX=9913 GN=AKAP9 PE=4 SV=2	8	8	8	4.5	4.5	4.5	442.14	0	7.5578	0	0	0	0	0	0	0	0	0	0	0	0	0	0	0	0	0	0	0	0	0	0	0	0	0	0	0	0	0	0	0	0	0	0	0	0	0
F1MXQ3	F1MXQ3	398	FAM20C, golgi associated secretory pathway kinase OS=Bos taurus OX=9913 GN=FAM20C PE=4 SV=2	8	8	7	20.3	20.3	18.1	61.886	0	19.749	262870000	103	4367600	3010200	2637100	2124500	6321000	2644100	3997100	4840700	5079200	3429700	2649000	2750900	2130900	1120900	2073800	0	0	0	0	0	0	0	0	0	3865200	0	0	2542100	1977500	0	0	0	4443600	3754900	2160100
F1MXR3	F1MXR3	399	ADAMTS like 4 OS=Bos taurus OX=9913 GN=ADAMTSL4 PE=4 SV=1	4	4	4	7.9	7.9	7.9	116.31	0	82.944	23544000	16	0	0	0	0	0	0	0	0	0	0	0	0	0	0	0	0	0	0	0	0	0	0	0	0	0	0	0	0	0	0	0	0	0	0	1186500
F1MXX6;Q95114;G3MYW7	F1MXX6;Q95114;G3MYW7	400	Lactadherin OS=Bos taurus OX=9913 GN=MFGE8 PE=4 SV=1;Lactadherin OS=Bos taurus OX=9913 GN=MFGE8 PE=1 SV=2;Lactadherin OS=Bos taurus OX=9913 GN=MFGE8 PE=4 SV=1	27	27	27	56.6	56.6	56.6	47.846	0	323.31	16003000000	1597	306190016	182180000	154110000	94557000	519670016	309520000	93923000	104790000	225110000	130790000	440260000	167740000	69962000	47414000	162880000	98833000	35002000	62351000	238780000	145250000	89343000	103170000	175780000	153600000	76053000	32936000	105750000	33854000	63939000	43586000	97545000	121540000	127690000	136590000	100560000
F1MY01;Q8HXQ5	F1MY01;Q8HXQ5	401	Multidrug resistance-associated protein 1 OS=Bos taurus OX=9913 GN=ABCC1 PE=4 SV=2;Multidrug resistance-associated protein 1 OS=Bos taurus OX=9913 GN=ABCC1 PE=1 SV=1	3	3	3	3.3	3.3	3.3	169.78	0.0069735	2.7162	0	0	0	0	0	0	0	0	0	0	0	0	0	0	0	0	0	0	0	0	0	0	0	0	0	0	0	0	0	0	0	0	0	0	0	0	0
F1MY85;P12082	F1MY85	402	Complement C5a anaphylatoxin OS=Bos taurus OX=9913 GN=C5 PE=1 SV=2	22	22	22	18.3	18.3	18.3	189.04	0	323.31	604840000	306	2996500	5492400	3423300	6888800	2720800	2742700	5247200	2437600	3243500	4318700	6057000	3885300	2088600	5649800	5561200	14409000	0	0	3835000	8223200	0	0	0	2715400	1341700	0	4526700	0	0	8607800	2141000	0	6541600	5521700	12901000
F1MYE9;F1MIM9;G3MZJ7	F1MYE9	403	IQ motif and Sec7 domain 1 OS=Bos taurus OX=9913 GN=IQSEC1 PE=4 SV=2	3	3	3	5.2	5.2	5.2	120.06	0.0090909	2.474	0	1	0	0	0	0	0	0	0	0	0	0	0	0	0	0	0	0	0	0	0	0	0	0	0	0	0	0	0	0	0	0	0	0	0	0	0
F1MYG5	F1MYG5	404	Lamin A/C OS=Bos taurus OX=9913 GN=LMNA PE=1 SV=1	3	3	3	5.6	5.6	5.6	74.126	0	4.9188	3964500	7	0	0	0	0	0	0	992290	0	0	0	0	0	0	0	0	0	0	0	0	0	0	0	0	0	0	0	0	0	0	0	0	0	0	0	0
F1MYX5	F1MYX5	406	Lymphocyte cytosolic protein 1 OS=Bos taurus OX=9913 GN=LCP1 PE=1 SV=1	31	31	25	64.4	64.4	54.2	70.111	0	323.31	1854600000	450	250000	1047800	17009000	22304000	3986300	4854900	87119000	39789000	0	320500	968970	10532000	0	196900	23870000	10631000	0	0	0	9082000	0	0	0	1618600	1081400	0	20684000	12993000	0	0	42962000	18847000	2256400	2415300	34025000
F1MYX8;Q864U1	F1MYX8;Q864U1	407	Breast cancer type 1 susceptibility protein homolog OS=Bos taurus OX=9913 GN=BRCA1 PE=4 SV=1;Breast cancer type 1 susceptibility protein homolog OS=Bos taurus OX=9913 GN=BRCA1 PE=1 SV=1	3	3	3	3	3	3	206.3	0.0093333	2.5942	0	0	0	0	0	0	0	0	0	0	0	0	0	0	0	0	0	0	0	0	0	0	0	0	0	0	0	0	0	0	0	0	0	0	0	0	0
F1MZ01	F1MZ01	408	Centrosomal protein 162 OS=Bos taurus OX=9913 GN=CEP162 PE=4 SV=2	3	3	3	4	4	4	161.32	0.0090791	2.4694	0	0	0	0	0	0	0	0	0	0	0	0	0	0	0	0	0	0	0	0	0	0	0	0	0	0	0	0	0	0	0	0	0	0	0	0	0
P56541;F1MZ33	P56541;F1MZ33	409	Deoxyribonuclease-2-alpha OS=Bos taurus OX=9913 GN=DNASE2 PE=2 SV=2;Deoxyribonuclease-2-alpha OS=Bos taurus OX=9913 GN=DNASE2 PE=4 SV=2	3	3	3	10.7	10.7	10.7	40.282	0.0043924	2.9271	8002300	3	0	0	0	0	0	0	870910	938400	0	0	0	0	0	0	0	0	0	0	0	0	0	0	0	0	0	0	0	0	0	0	0	0	0	0	0
F1MZ40	F1MZ40	410	Growth arrest specific 6 OS=Bos taurus OX=9913 GN=GAS6 PE=4 SV=2	2	2	2	4	4	4	74.691	0.0031546	3.3061	5497900	3	0	0	0	0	0	0	0	0	0	0	0	0	0	0	0	0	0	0	0	0	0	0	0	0	0	0	0	0	0	0	0	0	0	0	0
F1MZ96	F1MZ96	411	Uncharacterized protein OS=Bos taurus OX=9913 PE=1 SV=2	15	15	3	52.9	52.9	12.9	26.561	0	323.31	31704000000	840	65153000	510049984	534880000	1590599936	16724000	15134000	249920000	555400000	115420000	94455000	148310000	359240000	43479000	93735000	325480000	884329984	69853000	141940000	144750000	557200000	0	150230000	202330000	300900000	51626000	54352000	279000000	596739968	95783000	186860000	318160000	491760000	69361000	156950000	429940000
F1MZF2;P33545	F1MZF2;P33545	412	Desmocollin-2 OS=Bos taurus OX=9913 GN=DSC2 PE=4 SV=2;Desmocollin-2 (Fragment) OS=Bos taurus OX=9913 GN=DSC2 PE=2 SV=1	2	2	2	2.8	2.8	2.8	100.55	0	204.94	16844000	5	0	0	0	0	0	0	0	0	0	0	0	0	0	0	0	0	0	0	0	0	0	0	0	0	0	0	0	0	0	0	0	0	0	0	0
F1MZJ5	F1MZJ5	413	ADAM metallopeptidase domain 9 OS=Bos taurus OX=9913 GN=ADAM9 PE=4 SV=2	6	6	6	10.6	10.6	10.6	88.173	0	55.588	1109700000	190	20848000	38552000	7470900	4510500	13619000	15254000	6918100	4331200	8011700	13701000	33738000	16120000	0	0	0	0	33743000	46399000	50932000	30135000	0	0	0	0	10161000	16049000	7428700	0	11725000	28283000	10277000	4727500	6778400	9515700	6219700
F1MZX0	F1MZX0	414	Protein kinase C delta type OS=Bos taurus OX=9913 GN=PRKCD PE=3 SV=1	2	2	2	5.2	5.2	5.2	77.327	0.0072359	2.8741	6179300	3	0	0	0	0	0	0	0	0	0	0	0	0	0	0	0	0	0	0	0	0	0	0	0	0	0	0	0	0	0	0	0	0	0	0	0
F1MZX2	F1MZX2	415	Serpin family E member 2 OS=Bos taurus OX=9913 GN=SERPINE2 PE=3 SV=2	3	3	3	9.3	9.3	9.3	44.3	0.0032258	3.4572	116590	2	0	0	0	0	0	0	0	0	0	0	0	0	0	0	0	0	0	0	0	0	0	0	0	0	0	0	0	0	0	0	0	0	0	0	0
F1MZX6	F1MZX6	416	Myosin heavy chain 13 OS=Bos taurus OX=9913 GN=MYH13 PE=3 SV=2	6	4	4	4.7	3.5	3.5	222.94	0.0071327	2.7876	0	0	0	0	0	0	0	0	0	0	0	0	0	0	0	0	0	0	0	0	0	0	0	0	0	0	0	0	0	0	0	0	0	0	0	0	0
F1MZY2	F1MZY2	417	Glutamine--fructose-6-phosphate transaminase 1 OS=Bos taurus OX=9913 GN=GFPT1 PE=4 SV=1	2	2	2	5.5	5.5	5.5	63.502	0.0095109	2.6479	200920000	27	0	0	0	0	0	0	0	0	0	0	0	0	0	0	0	0	0	0	0	0	0	0	0	0	0	0	0	0	0	0	0	0	0	0	0
F1N005	F1N005	418	Exocyst complex component OS=Bos taurus OX=9913 GN=EXOC6 PE=3 SV=1	3	3	3	4.2	4.2	4.2	93.355	0.0092593	2.5378	40149000	2	0	0	0	0	0	0	0	0	0	0	0	0	0	0	0	0	0	0	0	0	0	0	0	0	0	0	0	0	0	0	0	0	0	0	0
Q3T0P7;F1N026	Q3T0P7;F1N026	419	Integral membrane protein 2B OS=Bos taurus OX=9913 GN=ITM2B PE=2 SV=1;Integral membrane protein 2B OS=Bos taurus OX=9913 GN=ITM2B PE=4 SV=1	4	4	4	19.2	19.2	19.2	30.4	0	8.6867	79691000	18	0	0	0	0	0	2923800	4048500	0	0	0	0	0	0	0	0	8717700	0	0	0	0	0	0	0	0	0	0	0	0	0	0	0	0	0	0	0
Q27968;F1N036	Q27968;F1N036	420	DnaJ homolog subfamily C member 3 OS=Bos taurus OX=9913 GN=DNAJC3 PE=1 SV=1;DnaJ homolog subfamily C member 3 OS=Bos taurus OX=9913 GN=DNAJC3 PE=4 SV=1	16	16	16	39.3	39.3	39.3	57.704	0	97.326	1366800000	204	15250000	22680000	24375000	23389000	4676200	9114100	6355600	4239700	6765500	5781800	16128000	17746000	6384200	23093000	48619000	30754000	0	0	8033800	0	0	0	11851000	7910700	0	6793200	21923000	13449000	0	0	32292000	15973000	11548000	10658000	27486000
F1N045	F1N045	421	Complement component C7 OS=Bos taurus OX=9913 GN=C7 PE=4 SV=1	24	24	1	36.2	36.2	1.3	92.989	0	123.74	1784600000	373	62087000	11911000	3803600	4144300	27018000	9040700	7518500	6000200	67849000	40895000	38991000	9165200	48046000	12424000	4586000	7084400	18565000	0	8282200	6130800	7355400	0	11738000	5107100	5589400	0	5621200	0	52322000	36858000	2087200	0	65108000	27160000	7538300
F1N076	F1N076	423	Ceruloplasmin OS=Bos taurus OX=9913 GN=CP PE=1 SV=2	42	42	42	48.6	48.6	48.6	123.81	0	323.31	7659900000	1667	30897000	29832000	36717000	53740000	55717000	38474000	108500000	94229000	47848000	45019000	43477000	43364000	78024000	46149000	94602000	129860000	69799000	54591000	133480000	109000000	59274000	15324000	37304000	83826000	65071000	33181000	85091000	96037000	52566000	49483000	73347000	70600000	49517000	50674000	115070000
F1N0L2	F1N0L2	424	Ubiquitin protein ligase E3 component n-recognin 5 OS=Bos taurus OX=9913 GN=UBR5 PE=4 SV=2	5	5	5	4.3	4.3	4.3	309.07	0.0017182	3.8302	0	0	0	0	0	0	0	0	0	0	0	0	0	0	0	0	0	0	0	0	0	0	0	0	0	0	0	0	0	0	0	0	0	0	0	0	0
F1N0M7	F1N0M7	425	Beta-1,4-N-acetylgalactosaminyltransferase OS=Bos taurus OX=9913 GN=B4GALNT3 PE=3 SV=2	8	8	8	9	9	9	114.18	0	16.929	97221000	33	0	0	0	3630400	0	0	0	0	0	0	0	0	0	1481000	3631700	3571400	0	0	0	0	0	0	0	0	0	0	0	3617400	0	0	1237900	3793800	0	0	0
Q0VCW4;F1N0R8	Q0VCW4;F1N0R8	427	L-serine dehydratase/L-threonine deaminase OS=Bos taurus OX=9913 GN=SDS PE=2 SV=1;L-serine dehydratase/L-threonine deaminase OS=Bos taurus OX=9913 GN=SDS PE=4 SV=1	8	8	8	45.6	45.6	45.6	34.441	0	40.181	175550000	20	0	0	0	0	0	0	0	0	0	0	0	0	0	0	6279100	0	0	0	0	0	0	0	0	0	0	0	0	0	0	0	19936000	7669300	0	0	13562000
F1N102;F1MX86	F1N102;F1MX86	428	Complement C8 beta chain OS=Bos taurus OX=9913 GN=C8B PE=4 SV=2;Complement C8 beta chain OS=Bos taurus OX=9913 GN=C8B PE=4 SV=2	10	10	10	21.9	21.9	21.9	66.657	0	21.438	206400000	85	2739000	2430700	1633400	8420800	2953700	2239900	5063600	5026400	0	1701600	1523800	0	0	0	0	0	0	0	0	0	0	0	0	0	0	0	0	0	0	0	1389700	0	2259600	1458800	4766400
F1N152	F1N152	429	Serine protease HTRA1 OS=Bos taurus OX=9913 GN=HTRA1 PE=2 SV=1	16	16	16	37.2	37.2	37.2	51.906	0	279.15	888790000	231	1674000	6647300	20570000	36218000	1205600	8053100	30275000	18450000	0	0	1833200	3263600	845970	2991700	7054800	13352000	0	0	0	0	0	0	0	0	0	0	4894800	10521000	0	0	4637900	21189000	1712400	2413500	9644200
F1N169	F1N169	430	Filamin A OS=Bos taurus OX=9913 GN=FLNA PE=1 SV=2	7	7	7	4.6	4.6	4.6	281.05	0	69.386	22371000	8	0	0	0	0	0	0	1883100	0	0	0	0	0	0	0	0	0	0	0	0	0	0	0	0	0	0	0	0	0	0	0	0	0	0	0	0
G3MXM6;F1N1C7	G3MXM6;F1N1C7	431	AE binding protein 1 OS=Bos taurus OX=9913 GN=AEBP1 PE=4 SV=1;AE binding protein 1 OS=Bos taurus OX=9913 GN=AEBP1 PE=4 SV=2	3	3	3	6.3	6.3	6.3	82.379	0.0032154	3.4124	25866000	11	0	0	0	0	0	0	1380300	0	0	0	0	0	0	0	0	0	0	0	0	0	0	0	0	0	0	0	0	0	0	0	0	0	0	0	0
F1N1C9	F1N1C9	432	Bromodomain and WD repeat domain containing 3 OS=Bos taurus OX=9913 GN=BRWD3 PE=4 SV=1	4	4	4	3.2	3.2	3.2	187.92	0	5.9906	13420000000	189	716659968	539980032	9264800	0	0	0	0	0	318560000	235980000	163990000	26511000	131930000	1074499968	9358800	0	0	0	0	0	141280000	96968000	0	25103000	0	0	0	0	0	0	0	0	0	89893000	0
Q2KHZ8;F1N1D5	Q2KHZ8;F1N1D5	433	Lysosomal acid glucosylceramidase OS=Bos taurus OX=9913 GN=GBA PE=2 SV=1;Glucosylceramidase OS=Bos taurus OX=9913 GN=GBA PE=3 SV=1	2	2	2	6.7	6.7	6.7	59.854	0.007215	2.8632	30134000	0	0	0	0	0	0	0	0	0	0	0	0	0	0	0	0	0	0	0	0	0	0	0	0	0	0	0	0	0	0	0	0	0	0	0	0
F1N1D8;Q2TBT6	F1N1D8	434	Uncharacterized protein OS=Bos taurus OX=9913 GN=MINPP1 PE=3 SV=1	4	4	4	11.7	11.7	11.7	55.205	0	5.9666	51417000	11	0	0	0	0	0	0	0	0	0	0	0	0	0	0	0	0	0	0	0	0	0	0	0	0	0	0	0	0	0	0	0	0	0	0	0
F1N1F8	F1N1F8	436	Centromere protein F OS=Bos taurus OX=9913 GN=CENPF PE=4 SV=2	6	6	6	3.4	3.4	3.4	353.23	0	5.6124	0	0	0	0	0	0	0	0	0	0	0	0	0	0	0	0	0	0	0	0	0	0	0	0	0	0	0	0	0	0	0	0	0	0	0	0	0
F1N1G1;Q9MYY0	F1N1G1;Q9MYY0	437	Heparanase OS=Bos taurus OX=9913 GN=HPSE PE=4 SV=2;Heparanase OS=Bos taurus OX=9913 GN=HPSE PE=2 SV=2	3	3	3	8.3	8.3	8.3	61.132	0	4.8016	21902000	5	0	0	0	0	0	0	0	0	0	0	0	0	0	0	0	0	0	0	0	0	0	0	0	0	0	0	0	0	0	0	0	0	0	0	0
F1N1I6;Q3SX14;F1MJH1	F1N1I6;Q3SX14;F1MJH1	438	Gelsolin OS=Bos taurus OX=9913 GN=GSN PE=1 SV=1;Gelsolin OS=Bos taurus OX=9913 GN=GSN PE=2 SV=1;Gelsolin OS=Bos taurus OX=9913 GN=GSN PE=4 SV=1	29	29	29	42.6	42.6	42.6	85.686	0	323.31	7211600000	1159	61566000	57336000	56942000	69162000	67270000	59475000	111140000	108350000	49993000	54192000	62346000	74906000	45587000	38952000	56822000	60441000	38130000	12689000	37607000	27536000	68966000	116510000	65455000	56911000	57307000	68776000	56157000	64433000	67906000	126470000	49494000	75839000	48921000	45217000	57974000
F1N1W1;Q8MJ05	F1N1W1;Q8MJ05	440	Oxygen-regulated protein 1 OS=Bos taurus OX=9913 GN=RP1 PE=4 SV=2;Oxygen-regulated protein 1 OS=Bos taurus OX=9913 GN=RP1 PE=2 SV=1	2	2	2	2.2	2.2	2.2	229.93	0.0091265	2.4856	0	0	0	0	0	0	0	0	0	0	0	0	0	0	0	0	0	0	0	0	0	0	0	0	0	0	0	0	0	0	0	0	0	0	0	0	0
F1N1Z8	F1N1Z8	442	Uncharacterized protein OS=Bos taurus OX=9913 PE=4 SV=2	10	10	9	52.5	52.5	48.5	22.048	0	99.37	1958500000	654	1664400	4939500	62788000	85136000	3031600	45444000	29091000	11205000	0	0	1547300	4524000	0	0	22806000	43399000	0	10320000	24325000	25585000	0	0	139750000	88699000	0	3439100	24117000	30734000	0	0	14930000	33194000	4098700	9462500	56690000
F1N293	F1N293	444	Cyclin and CBS domain divalent metal cation transport mediator 3 OS=Bos taurus OX=9913 GN=CNNM3 PE=4 SV=2	1	1	1	3.2	3.2	3.2	77.086	0	4.6488	15747000	2	0	0	0	0	0	0	0	0	0	0	0	0	0	0	0	0	0	0	0	0	0	0	0	0	0	0	0	0	0	0	0	0	0	0	0
F1N2B5;Q08DL0	F1N2B5;Q08DL0	445	Solute carrier family 3 member 2 OS=Bos taurus OX=9913 GN=SLC3A2 PE=4 SV=2;SLC3A2 protein OS=Bos taurus OX=9913 GN=SLC3A2 PE=1 SV=1	5	5	5	13.5	13.5	13.5	55.479	0	29.594	269940000	19	0	0	0	0	0	0	2260900	0	0	0	0	0	0	0	0	0	0	0	0	0	0	0	0	0	0	0	0	0	0	0	0	0	0	0	0
F1N2D5	F1N2D5	446	Uncharacterized protein OS=Bos taurus OX=9913 GN=IDS PE=4 SV=2	7	7	7	18.3	18.3	18.3	61.388	0	20.27	160700000	35	6565300	4394500	0	3977400	2432200	1429200	2542000	1912000	0	0	0	0	3975300	3285300	0	0	0	0	0	0	0	0	0	0	3601100	0	0	0	0	0	0	0	0	1804400	0
F1N2K3	F1N2K3	448	Ubiquitin specific peptidase 53 OS=Bos taurus OX=9913 GN=USP53 PE=4 SV=2	4	4	4	7.4	7.4	7.4	125.42	0.003012	3.0522	0	0	0	0	0	0	0	0	0	0	0	0	0	0	0	0	0	0	0	0	0	0	0	0	0	0	0	0	0	0	0	0	0	0	0	0	0
F1N329	F1N329	449	Uncharacterized protein OS=Bos taurus OX=9913 GN=TOPORS PE=4 SV=2	4	4	4	5.1	5.1	5.1	125.28	0.0071225	2.7851	0	1	0	0	0	0	0	0	0	0	0	0	0	0	0	0	0	0	0	0	0	0	0	0	0	0	0	0	0	0	0	0	0	0	0	0	0
F1N343	F1N343	450	Coiled-coil domain containing 136 OS=Bos taurus OX=9913 GN=CCDC136 PE=4 SV=2	4	4	4	7.9	7.9	7.9	133.23	0.0031496	3.2836	0	0	0	0	0	0	0	0	0	0	0	0	0	0	0	0	0	0	0	0	0	0	0	0	0	0	0	0	0	0	0	0	0	0	0	0	0
F1N3A1;F1MHQ8	F1N3A1	451	Thrombospondin-1 OS=Bos taurus OX=9913 GN=THBS1 PE=4 SV=1	59	59	2	56.8	56.8	2.2	129.39	0	323.31	11236000000	2060	10556000	282369984	155110000	152310000	53457000	286950016	142760000	188940000	1173000	47802000	99737000	110500000	4600900	236250000	150590000	158410000	24034000	137710000	106990000	74532000	0	19063000	16875000	53077000	4287000	50277000	49885000	58899000	0	83483000	89548000	87009000	16104000	92632000	69697000
F1N3C5	F1N3C5	452	TBC1 domain family member 5 OS=Bos taurus OX=9913 GN=TBC1D5 PE=4 SV=2	3	3	2	3.6	3.6	1.7	89.506	0.0033278	3.5849	15318000	19	0	0	0	0	0	0	0	0	0	0	0	0	0	0	0	0	0	0	0	0	0	0	0	0	0	0	0	0	0	0	0	0	0	0	0
F1N3F6	F1N3F6	453	Chromodomain helicase DNA binding protein 4 OS=Bos taurus OX=9913 GN=CHD4 PE=4 SV=2	4	4	4	2.9	2.9	2.9	220.11	0.0031797	3.3442	92438000	5	0	0	0	0	0	0	0	0	0	0	0	0	0	0	0	0	0	0	0	0	0	0	0	0	0	0	0	0	0	0	0	0	0	0	0
F1N3K0	F1N3K0	454	Dedicator of cytokinesis 2 OS=Bos taurus OX=9913 GN=DOCK2 PE=3 SV=2	4	4	4	2.5	2.5	2.5	211.37	0.0070126	2.732	0	0	0	0	0	0	0	0	0	0	0	0	0	0	0	0	0	0	0	0	0	0	0	0	0	0	0	0	0	0	0	0	0	0	0	0	0
F1N3Q7;Q32PJ2	F1N3Q7;Q32PJ2	455	Apolipoprotein A-IV OS=Bos taurus OX=9913 GN=APOA4 PE=3 SV=1;Apolipoprotein A-IV OS=Bos taurus OX=9913 GN=APOA4 PE=2 SV=1	24	24	24	67.4	67.4	67.4	42.989	0	323.31	7130800000	1375	192520000	91870000	52937000	31056000	111000000	59252000	60549000	58576000	122620000	112310000	47772000	75425000	148190000	60492000	34810000	51228000	106970000	84100000	70728000	73989000	132540000	87536000	47355000	46713000	118140000	111680000	36366000	43290000	171630000	144960000	35319000	27658000	117780000	75104000	34076000
F1N3U7	F1N3U7	456	Bromodomain PHD finger transcription factor OS=Bos taurus OX=9913 GN=BPTF PE=4 SV=1	3	3	3	1.8	1.8	1.8	316.76	0.0090556	2.4653	0	0	0	0	0	0	0	0	0	0	0	0	0	0	0	0	0	0	0	0	0	0	0	0	0	0	0	0	0	0	0	0	0	0	0	0	0
F1N430;P16368	F1N430;P16368	457	Metalloproteinase inhibitor 2 OS=Bos taurus OX=9913 GN=TIMP2 PE=4 SV=1;Metalloproteinase inhibitor 2 OS=Bos taurus OX=9913 GN=TIMP2 PE=1 SV=2	4	4	4	25.9	25.9	25.9	24.387	0	9.0162	15898000	8	0	0	0	0	0	0	0	0	0	0	0	0	0	0	0	0	0	0	0	0	0	0	0	0	0	0	0	0	0	0	0	0	0	0	0
F1N444;F1MJM5	F1N444;F1MJM5	458	Latent transforming growth factor beta binding protein 1 OS=Bos taurus OX=9913 GN=LTBP1 PE=4 SV=2;Latent transforming growth factor beta binding protein 1 OS=Bos taurus OX=9913 GN=LTBP1 PE=4 SV=2	4	4	4	3	3	3	185.54	0	10.161	23528000	45	0	0	0	0	0	0	0	0	0	0	0	0	0	0	0	0	0	0	0	0	0	0	0	0	0	0	0	0	0	0	0	0	0	0	0
F1N455;Q3ZCJ8	F1N455;Q3ZCJ8	459	Dipeptidyl peptidase 1 OS=Bos taurus OX=9913 GN=CTSC PE=3 SV=1;Dipeptidyl peptidase 1 OS=Bos taurus OX=9913 GN=CTSC PE=2 SV=1	17	17	17	53.3	53.3	53.3	51.978	0	232.14	1746600000	348	2021800	7295000	26783000	8527900	7533800	28398000	50672000	27939000	3722800	10081000	6535000	26978000	1245900	15956000	33299000	11122000	0	6632900	10043000	5394300	0	0	9009900	8224400	0	3110500	17758000	0	0	0	16663000	3319100	8746400	18881000	56129000
F1N4C5	F1N4C5	461	Plexin D1 OS=Bos taurus OX=9913 GN=PLXND1 PE=4 SV=2	4	4	4	4	4	4	215.83	0.0030257	3.0556	0	0	0	0	0	0	0	0	0	0	0	0	0	0	0	0	0	0	0	0	0	0	0	0	0	0	0	0	0	0	0	0	0	0	0	0	0
F1N4I7	F1N4I7	462	Decapping mRNA 1A OS=Bos taurus OX=9913 GN=DCP1A PE=4 SV=1	3	3	3	6.4	6.4	6.4	62.782	0	4.713	33937000	69	0	0	0	0	0	0	0	0	0	0	0	0	0	0	0	0	0	0	0	0	0	0	0	0	0	0	0	0	0	0	0	0	0	0	0
F1N4K3	F1N4K3	463	Uncharacterized protein OS=Bos taurus OX=9913 PE=4 SV=2	1	1	1	4.9	4.9	4.9	35.795	0	12.018	0	0	0	0	0	0	0	0	0	0	0	0	0	0	0	0	0	0	0	0	0	0	0	0	0	0	0	0	0	0	0	0	0	0	0	0	0
F1N4M7	F1N4M7	464	Complement factor I OS=Bos taurus OX=9913 GN=CFI PE=1 SV=2	33	33	33	55.8	55.8	55.8	68.904	0	323.31	4583300000	775	18774000	49167000	88935000	141150000	29469000	31685000	128300000	178320000	19692000	21955000	18213000	35486000	12848000	10769000	12196000	20728000	2589500	4344900	0	9288200	2286700	0	9651100	10107000	8780700	7563900	9251400	13286000	9393800	29316000	14392000	23160000	28017000	28991000	49221000
F1N4Y5	F1N4Y5	465	Uncharacterized protein OS=Bos taurus OX=9913 GN=BOLA-NC1 PE=1 SV=2	7	7	5	25.7	25.7	19	38.843	0	114.6	323040000	63	2017400	20024000	13734000	30128000	0	0	0	0	0	0	0	0	0	0	0	0	0	0	0	0	0	0	0	0	0	0	0	0	0	0	0	0	1572800	1245100	1485200
F1N514	F1N514	466	CD5 molecule like OS=Bos taurus OX=9913 GN=CD5L PE=1 SV=2	13	13	13	22.7	22.7	22.7	50.337	0	86.394	3007700000	644	26890000	27677000	27744000	68680000	17299000	10093000	23184000	43807000	40045000	19685000	23490000	32396000	15122000	24533000	36349000	38277000	18172000	13113000	15839000	15079000	40725000	0	12041000	24846000	14944000	5876800	39028000	26072000	18064000	11229000	23491000	56255000	35066000	32482000	26360000
F1N556	F1N556	468	Ubiquitin specific peptidase 7 OS=Bos taurus OX=9913 GN=USP7 PE=3 SV=2	2	2	2	2.3	2.3	2.3	126.54	0.0033613	3.6419	0	0	0	0	0	0	0	0	0	0	0	0	0	0	0	0	0	0	0	0	0	0	0	0	0	0	0	0	0	0	0	0	0	0	0	0	0
F1N5D4	F1N5D4	469	Uncharacterized protein OS=Bos taurus OX=9913 GN=EPHB6 PE=4 SV=2	3	3	3	7.1	7.1	7.1	65.131	0	8.3586	12929000	23	0	0	0	1063800	0	0	0	0	0	0	0	0	0	0	0	0	0	0	0	0	0	0	0	0	0	0	0	0	0	0	0	0	0	0	0
Q0V8M0;F1N5K8	Q0V8M0;F1N5K8	470	Protein KRI1 homolog OS=Bos taurus OX=9913 GN=KRI1 PE=2 SV=3;Protein KRI1 homolog OS=Bos taurus OX=9913 GN=KRI1 PE=4 SV=1	2	2	2	3.3	3.3	3.3	82.539	0.0071736	2.809	6454700	1	0	0	0	0	0	0	0	0	0	0	0	0	0	0	0	0	0	0	0	0	0	0	0	0	0	0	0	0	0	0	0	0	0	0	0
F1N5M2	F1N5M2	471	Vitamin D-binding protein OS=Bos taurus OX=9913 GN=GC PE=4 SV=2	25	2	2	52.3	2.1	2.1	53.356	0	5.0948	1340600000	148	14438000	10937000	12717000	13949000	16487000	14959000	30241000	33937000	20416000	15641000	8789500	15220000	19487000	6576600	15029000	4528500	0	0	0	0	23737000	0	0	0	0	0	13914000	8212500	14713000	0	0	0	7167500	7178400	15630000
F1N5R7	F1N5R7	472	Dynein axonemal heavy chain 7 OS=Bos taurus OX=9913 GN=DNAH7 PE=4 SV=2	6	6	6	3.2	3.2	3.2	461.3	0	6.5839	0	0	0	0	0	0	0	0	0	0	0	0	0	0	0	0	0	0	0	0	0	0	0	0	0	0	0	0	0	0	0	0	0	0	0	0	0
F1N619;Q6R8F2	F1N619;Q6R8F2	473	Cadherin-1 OS=Bos taurus OX=9913 GN=CDH1 PE=4 SV=2;Cadherin-1 OS=Bos taurus OX=9913 GN=CDH1 PE=2 SV=1	8	8	8	13	13	13	91.858	0	104.64	1068400000	201	0	3074400	15342000	17007000	2616600	11488000	14370000	26146000	0	4489200	3438000	14243000	2264200	11646000	6980600	41940000	0	0	0	0	0	0	0	23121000	0	2913900	7198000	12727000	0	0	0	19847000	2017900	1783400	8323400
P46193;F1N650	P46193;F1N650	474	Annexin A1 OS=Bos taurus OX=9913 GN=ANXA1 PE=1 SV=2;Annexin OS=Bos taurus OX=9913 GN=ANXA1 PE=3 SV=1	3	3	3	14.7	14.7	14.7	38.951	0	16.466	28319000	2	0	0	0	0	0	0	0	0	0	0	0	0	0	0	0	0	0	0	0	0	0	0	0	0	0	0	0	0	0	0	0	0	0	0	0
F1N685	F1N685	475	Jumonji domain containing 1C OS=Bos taurus OX=9913 GN=JMJD1C PE=4 SV=2	4	4	4	2.6	2.6	2.6	283.59	0.0030211	3.0548	324250000	5	0	0	0	0	0	0	0	0	0	0	0	0	0	0	0	0	0	0	0	0	0	0	0	0	0	0	0	0	0	0	0	0	0	0	0
F1N6C0;P62157;F1MLH6	F1N6C0;P62157	477	Uncharacterized protein OS=Bos taurus OX=9913 GN=CALM2 PE=4 SV=2;Calmodulin OS=Bos taurus OX=9913 GN=CALM PE=1 SV=2	3	3	3	22	22	22	16.966	0	16.891	221440000	41	0	0	0	0	0	2212900	4491900	3067500	0	0	0	2398600	0	0	0	0	0	0	0	0	0	0	0	0	0	0	0	0	0	0	9798100	0	0	0	2243300
Q27960;F1N6D4	Q27960;F1N6D4	478	Sodium-dependent phosphate transport protein 2B OS=Bos taurus OX=9913 GN=SLC34A2 PE=1 SV=1;Sodium-dependent phosphate transport protein 2B OS=Bos taurus OX=9913 GN=SLC34A2 PE=4 SV=1	7	7	6	13.4	13.4	12.4	75.825	0	34.002	458870000	73	3856200	0	0	0	21823000	6455800	820220	0	3576500	3441900	8264200	1713000	8703400	3303000	977220	0	0	0	0	0	0	0	0	0	7419700	0	0	0	7367100	0	0	0	2419900	24056000	805790
F1N6G4	F1N6G4	479	ABO, alpha 1-3-N-acetylgalactosaminyltransferase and alpha 1-3-galactosyltransferase OS=Bos taurus OX=9913 GN=ABO PE=4 SV=2	7	7	7	34.3	34.3	34.3	41.937	0	43.343	470620000	112	0	0	2005600	2635200	0	3337000	0	0	5515900	3389300	4427700	6017100	4891400	7897700	3813100	6496900	5954900	0	0	0	29434000	35325000	15176000	0	8474200	0	7316400	10469000	0	0	0	0	5705000	5046600	3503100
F1N6H4	F1N6H4	480	Microtubule-actin crosslinking factor 1 OS=Bos taurus OX=9913 GN=MACF1 PE=1 SV=2	3	3	3	0.5	0.5	0.5	824.66	0.0093834	2.6046	197100000	12	0	0	0	0	0	0	0	0	0	0	0	0	0	0	0	0	0	0	0	0	0	0	0	0	0	0	0	0	0	0	0	0	0	0	0
F1N6W9	F1N6W9	481	Collagen type XVIII alpha 1 chain OS=Bos taurus OX=9913 GN=COL18A1 PE=4 SV=2	3	3	3	2.5	2.5	2.5	153.88	0	10.106	29348000	12	0	0	0	0	0	0	0	0	0	0	0	0	0	0	0	0	0	0	0	0	0	0	0	0	0	0	0	0	0	0	0	0	0	0	0
F1N6Y1	F1N6Y1	482	Glucosidase II alpha subunit OS=Bos taurus OX=9913 GN=GANAB PE=1 SV=1	11	11	11	15.8	15.8	15.8	109.47	0	19.549	179140000	34	2767400	3185200	7341400	11511000	3937400	8006400	3278700	0	0	0	0	0	0	0	0	0	0	0	0	0	0	0	0	0	0	0	0	0	0	0	0	0	0	0	0
F1N726	F1N726	483	Glycoprotein 2 OS=Bos taurus OX=9913 GN=GP2 PE=1 SV=1	17	17	17	40.4	40.4	40.4	59.248	0	323.31	3583700000	591	114150000	14533000	4029500	1180500	18484000	3406200	710550	0	133240000	79609000	46265000	15093000	117720000	18804000	2792900	0	217770000	24445000	9540400	0	53172000	29461000	0	1535700	65392000	3346900	1356700	0	22087000	4388300	411200	0	5433000	4281200	236480
F1N757	F1N757	484	Titin OS=Bos taurus OX=9913 GN=TTN PE=4 SV=2	20	20	20	1.1	1.1	1.1	3813.9	0	16.175	305830000	19	0	0	0	0	0	0	0	0	0	0	0	0	0	0	0	0	21650000	0	0	34345000	0	0	0	0	0	0	0	0	0	0	0	0	0	0	0
F1N7D7;O18738	F1N7D7;O18738	486	Dystroglycan OS=Bos taurus OX=9913 GN=DAG1 PE=4 SV=1;Dystroglycan OS=Bos taurus OX=9913 GN=DAG1 PE=1 SV=1	11	11	11	21.3	21.3	21.3	97.308	0	93.368	1243700000	374	13752000	23144000	7929300	15737000	30051000	16891000	4361100	16124000	20922000	31936000	26245000	6631300	15424000	21673000	4781900	18716000	18464000	25976000	7165000	4414200	16809000	21456000	0	0	25367000	9601000	9119300	6821000	14333000	39376000	7184700	16817000	24766000	12496000	4609700
F2Z4D5;Q2TA29;Q3MHP2	F2Z4D5;Q2TA29;Q3MHP2	487	Ras-related protein Rab-11A OS=Bos taurus OX=9913 GN=RAB11A PE=4 SV=1;Ras-related protein Rab-11A OS=Bos taurus OX=9913 GN=RAB11A PE=2 SV=3;Ras-related protein Rab-11B OS=Bos taurus OX=9913 GN=RAB11B PE=2 SV=3	4	4	4	19.4	19.4	19.4	24.393	0	7.1669	31826000	27	0	0	0	0	0	0	0	0	0	0	0	0	0	0	0	0	0	0	0	0	0	0	0	0	0	0	0	0	0	0	0	0	0	0	0
F6PZ29	F6PZ29	488	Multiple coagulation factor deficiency 2 OS=Bos taurus OX=9913 GN=MCFD2 PE=4 SV=1	4	4	4	51.7	51.7	51.7	16.328	0	36.65	689880000	68	0	6715600	0	0	32088000	3211200	0	0	39249000	12921000	10199000	2089200	31990000	7917900	0	0	7034400	6431400	0	7044200	51834000	0	0	0	22398000	0	0	0	19143000	7967400	0	0	13383000	6031600	0
F6Q234	F6Q234	489	Peptidase D OS=Bos taurus OX=9913 GN=PEPD PE=3 SV=1	2	2	2	8.9	8.9	8.9	54.832	0	6.1442	27800000	13	0	0	0	0	0	0	2972900	0	0	0	0	0	0	0	0	0	0	0	0	0	0	0	0	0	0	0	0	0	0	0	0	0	0	0	0
F6QEL0	F6QEL0	490	Cystatin OS=Bos taurus OX=9913 GN=CST6 PE=3 SV=1	2	2	2	40.9	40.9	40.9	9.6911	0	323.31	536880000	111	8650300	8285200	4640500	3519600	0	0	2901400	0	9936400	8914700	7667200	3537100	10560000	8465700	0	0	19525000	2306500	5803000	3319200	13010000	0	7138300	4785400	23216000	0	0	0	24248000	5989000	4145800	6829300	5743100	7407500	2476000
F6QPI1	F6QPI1	491	Neuron derived neurotrophic factor OS=Bos taurus OX=9913 GN=NDNF PE=4 SV=1	5	5	5	17.2	17.2	17.2	57.11	0	6.2847	17407000	6	0	0	0	0	0	0	0	0	0	0	0	0	0	0	0	0	0	0	0	0	0	0	0	0	0	0	0	0	0	0	0	0	0	0	0
F6QXW5	F6QXW5	492	Heat shock transcription factor 2 OS=Bos taurus OX=9913 GN=HSF2 PE=3 SV=1	3	3	3	7.7	7.7	7.7	60.138	0.0094723	2.6393	0	0	0	0	0	0	0	0	0	0	0	0	0	0	0	0	0	0	0	0	0	0	0	0	0	0	0	0	0	0	0	0	0	0	0	0	0
F6R3I5	F6R3I5	493	Uncharacterized protein OS=Bos taurus OX=9913 GN=CRISP3 PE=3 SV=1	10	10	10	42.6	42.6	42.6	27.144	0	111.24	13397000000	1268	219570000	301280000	485100000	252740000	86642000	195750000	69659000	85098000	112080000	202670000	204590000	285289984	85986000	125600000	112280000	73937000	122000000	89873000	97441000	48554000	104550000	50995000	73288000	109260000	35663000	37257000	95867000	63153000	55225000	57726000	93010000	117910000	73928000	141680000	90668000
P18902;G1K122	P18902;G1K122	494	Retinol-binding protein 4 OS=Bos taurus OX=9913 GN=RBP4 PE=1 SV=1;Retinol-binding protein OS=Bos taurus OX=9913 GN=RBP4 PE=3 SV=1	6	6	6	32.2	32.2	32.2	21.068	0	166.76	1568100000	91	3537300	8052100	20960000	10550000	4017900	3713300	5696600	5428800	37222000	43756000	29097000	90905000	9755100	9943000	5033100	10867000	0	0	0	8418000	0	0	0	0	18611000	0	25804000	23704000	13234000	0	10978000	30273000	0	6234700	12055000
G1K200;Q8MJ24;E1BFC8	G1K200;Q8MJ24;E1BFC8	496	Lysyl oxidase homolog 4 OS=Bos taurus OX=9913 GN=LOXL4 PE=4 SV=2;Lysyl oxidase homolog 4 OS=Bos taurus OX=9913 GN=LOXL4 PE=2 SV=1;Lysyl oxidase like 3 OS=Bos taurus OX=9913 GN=LOXL3 PE=4 SV=1	2	2	2	5.8	5.8	5.8	60.035	0	11.623	623810	2	0	0	0	0	0	0	0	0	0	0	0	0	0	0	0	0	0	0	0	0	0	0	0	0	0	0	0	0	0	0	0	0	0	0	0
G3MXB5	G3MXB5	498	Uncharacterized protein OS=Bos taurus OX=9913 PE=1 SV=1	7	7	7	28.7	28.7	28.7	25.731	0	140.48	26064000000	1332	207510000	186630000	157980000	502510016	65187000	35239000	90408000	231500000	461409984	313560000	330750016	474740000	56928000	55703000	60955000	274820000	357700000	148820000	67411000	143140000	87777000	259930000	79614000	479880000	96812000	73331000	92085000	180680000	25836000	67959000	13922000	108510000	538819968	565190016	501249984
G3MZH0;G3MXD9	G3MZH0;G3MXD9	499	Uncharacterized protein OS=Bos taurus OX=9913 PE=4 SV=1;Uncharacterized protein OS=Bos taurus OX=9913 PE=4 SV=1	5	2	2	40.9	32.6	32.6	13.955	0	56.238	411350000	46	0	13991000	0	48020000	0	0	0	0	0	0	0	0	0	0	0	25191000	0	0	0	0	0	0	0	0	0	0	0	0	0	0	0	0	0	0	0
G3MXG6	G3MXG6	500	Uncharacterized protein OS=Bos taurus OX=9913 PE=4 SV=1	5	2	2	42.4	34.5	34.5	14.759	0	11.232	4605900000	107	0	0	4094400	7459300	0	0	0	0	0	0	0	14433000	0	16940000	0	844630016	0	0	0	0	0	0	32686000	47730000	0	0	0	44347000	0	0	0	32700000	41514000	50033000	52015000
G3MXK8	G3MXK8	501	Proteinase 3 OS=Bos taurus OX=9913 GN=PRTN3 PE=1 SV=1	1	1	1	4.5	4.5	4.5	26.75	0	6.1008	2901700	1	0	0	0	0	0	0	0	0	0	0	0	0	0	0	0	0	0	0	0	0	0	0	0	0	0	0	0	0	0	0	0	0	0	0	0
G3MXL3	G3MXL3	502	Keratin 3 OS=Bos taurus OX=9913 GN=KRT3 PE=1 SV=1	8	2	2	8.6	1.9	1.9	62.892	0	5.6443	2844500	19	0	0	0	0	0	0	0	0	0	0	0	0	0	0	0	0	0	0	0	0	0	0	0	0	0	0	0	0	0	0	0	0	0	0	0
G3MXR2;F1MRA6	G3MXR2;F1MRA6	503	Uncharacterized protein OS=Bos taurus OX=9913 PE=4 SV=1;Uncharacterized protein OS=Bos taurus OX=9913 PE=4 SV=2	13	13	13	12.4	12.4	12.4	146.81	0	36.624	476330000	94	10898000	13455000	2945200	0	12482000	5793600	1249200	0	10035000	7309600	11266000	3715700	9880800	10326000	2436700	3195800	0	0	0	0	16034000	0	0	5025100	8039100	8174800	0	0	6576900	0	4147400	0	6387900	6147800	3205200
G3MXR8;F1MP20	G3MXR8	504	Androglobin OS=Bos taurus OX=9913 GN=ADGB PE=3 SV=1	3	3	3	2.4	2.4	2.4	190.14	0.0069832	2.7303	0	0	0	0	0	0	0	0	0	0	0	0	0	0	0	0	0	0	0	0	0	0	0	0	0	0	0	0	0	0	0	0	0	0	0	0	0
G3MY71;G3N188	G3MY71;G3N188	505	Uncharacterized protein OS=Bos taurus OX=9913 PE=4 SV=1;Uncharacterized protein OS=Bos taurus OX=9913 PE=4 SV=1	6	6	3	60	60	50.8	12.788	0	102.55	175080000	38	0	0	0	0	0	0	0	0	0	0	0	0	0	0	2240100	9127200	0	0	0	0	0	0	0	0	0	0	0	0	0	0	0	2036300	0	4328700	4162500
G3X808;G3MZL5;G3MYB5	G3X808;G3MZL5;G3MYB5	506	Uncharacterized protein OS=Bos taurus OX=9913 PE=4 SV=1;Uncharacterized protein OS=Bos taurus OX=9913 PE=4 SV=1;Uncharacterized protein OS=Bos taurus OX=9913 PE=4 SV=1	1	1	1	1.1	1.1	1.1	113.8	0.0096685	2.6893	0	0	0	0	0	0	0	0	0	0	0	0	0	0	0	0	0	0	0	0	0	0	0	0	0	0	0	0	0	0	0	0	0	0	0	0	0
G3MYH4;Q3ZCD0	G3MYH4;Q3ZCD0	508	Tetraspanin OS=Bos taurus OX=9913 GN=CD81 PE=3 SV=1;CD81 antigen OS=Bos taurus OX=9913 GN=CD81 PE=2 SV=1	2	2	2	18.2	18.2	18.2	23.226	0	55.979	766250000	90	0	0	0	0	8916400	15137000	1289700	0	0	6460000	15767000	11970000	4743800	46509000	0	0	0	0	0	0	0	0	15486000	0	0	19081000	4999600	0	0	0	7113100	0	4817600	0	7343000
G3MYJ3	G3MYJ3	509	Uncharacterized protein OS=Bos taurus OX=9913 GN=LOC100848799 PE=4 SV=1	3	3	3	7.6	7.6	7.6	86.781	0.0069348	2.7097	0	0	0	0	0	0	0	0	0	0	0	0	0	0	0	0	0	0	0	0	0	0	0	0	0	0	0	0	0	0	0	0	0	0	0	0	0
G3MYK9	G3MYK9	510	Semaphorin 3G OS=Bos taurus OX=9913 GN=SEMA3G PE=3 SV=1	1	1	1	2.6	2.6	2.6	86.45	0.0033727	3.6456	2221200	2	0	0	0	0	0	0	0	0	0	0	0	0	0	0	0	0	0	0	0	0	0	0	0	0	0	0	0	0	0	0	0	0	0	0	0
G3MZ19	G3MZ19	512	HRPE773-like OS=Bos taurus OX=9913 GN=LOC100295741 PE=4 SV=1	6	5	5	48.4	43.3	43.3	17.605	0	26.163	1070500000	144	4373300	5865800	51903000	43922000	0	0	7285300	6048300	0	0	0	0	0	0	2575500	0	4783800	4300300	16282000	0	0	0	115930000	80355000	0	0	7915900	6424800	0	0	0	3806300	9656700	10093000	51218000
G3MZ88	G3MZ88	513	Uncharacterized protein OS=Bos taurus OX=9913 GN=DNAJB9 PE=1 SV=1	4	4	4	21.1	21.1	21.1	25.715	0	155.24	119220000	33	0	0	0	0	6485000	0	0	0	0	0	0	924910	1714500	2433600	0	0	0	0	0	0	0	0	0	0	0	0	0	0	0	0	0	0	1399200	2712800	1105900
G3MZD8	G3MZD8	514	Uncharacterized protein OS=Bos taurus OX=9913 PE=4 SV=1	1	1	1	3.7	3.7	3.7	47.216	0	8.2624	1075300	1	0	0	0	0	0	0	0	0	0	0	0	0	0	0	0	0	0	0	0	0	0	0	0	0	0	0	0	0	0	0	0	0	0	0	0
G3MZU3	G3MZU3	516	Uncharacterized protein OS=Bos taurus OX=9913 GN=LOC783399 PE=3 SV=1	3	3	1	12.8	12.8	4.8	21.19	0	27.368	68085000	24	0	0	0	0	10859000	5090400	1686800	0	0	0	0	0	0	0	0	0	0	0	0	0	0	0	0	0	0	0	0	0	0	0	0	0	0	0	0
G3N005	G3N005	517	Uncharacterized protein OS=Bos taurus OX=9913 PE=4 SV=1	3	3	1	9.1	9.1	2.6	52.905	0.0090439	2.4594	0	0	0	0	0	0	0	0	0	0	0	0	0	0	0	0	0	0	0	0	0	0	0	0	0	0	0	0	0	0	0	0	0	0	0	0	0
G3N022	G3N022	518	SPEG complex locus OS=Bos taurus OX=9913 GN=SPEG PE=4 SV=1	2	2	2	0.7	0.7	0.7	355.05	0.003003	3.0183	81016000	12	0	0	0	0	0	0	0	0	0	0	0	0	0	0	0	0	0	0	0	0	0	0	0	0	0	0	0	0	0	0	0	0	0	0	0
G3N0C1;G3N3N0	G3N0C1	519	Uncharacterized protein OS=Bos taurus OX=9913 PE=4 SV=1	5	5	2	3.2	3.2	1.1	255.76	0	3.9845	0	0	0	0	0	0	0	0	0	0	0	0	0	0	0	0	0	0	0	0	0	0	0	0	0	0	0	0	0	0	0	0	0	0	0	0	0
G3N0C7	G3N0C7	520	Uncharacterized protein OS=Bos taurus OX=9913 PE=3 SV=1	5	4	4	28.9	28.9	28.9	19.674	0	16.943	40252000	12	0	0	0	0	0	0	0	0	0	0	0	0	0	5087000	5744400	7016600	0	0	0	0	0	0	0	0	0	0	0	0	0	0	0	0	0	0	0
G3N0D4	G3N0D4	521	Terminal nucleotidyltransferase 5D OS=Bos taurus OX=9913 GN=TENT5D PE=4 SV=1	2	2	2	9	9	9	44.63	0.0070721	2.7569	0	0	0	0	0	0	0	0	0	0	0	0	0	0	0	0	0	0	0	0	0	0	0	0	0	0	0	0	0	0	0	0	0	0	0	0	0
G3N0Q8;G3N2H4	G3N0Q8;G3N2H4	522	Azurocidin 1 OS=Bos taurus OX=9913 GN=AZU1 PE=1 SV=1;Azurocidin 1 OS=Bos taurus OX=9913 GN=AZU1 PE=1 SV=1	5	5	5	38.5	38.5	38.5	25.762	0	29.935	206120000	36	0	0	0	0	0	0	0	0	0	0	0	0	0	0	0	0	0	0	0	0	0	0	0	0	0	0	0	0	0	0	28406000	0	0	0	20883000
G3N0S9	G3N0S9	523	Uncharacterized protein OS=Bos taurus OX=9913 GN=LOC515150 PE=4 SV=1	6	6	6	34.7	34.7	34.7	22.336	0	70.453	97129000	136	5929100	0	0	0	7884200	1446500	0	1099600	2894000	1410900	0	819330	0	0	0	0	0	0	0	0	0	0	0	0	0	0	0	0	0	0	0	0	0	2111300	935120
G3N0V0	G3N0V0	524	Uncharacterized protein OS=Bos taurus OX=9913 PE=1 SV=1	16	16	16	58	58	58	35.951	0	109.59	4291600000	235	14627000	426710	66871000	970620032	0	0	26623000	33650000	0	0	0	1706400	0	0	5952400	71328000	0	0	0	0	0	0	0	0	0	0	0	6665200	0	0	0	2822900	0	0	12319000
G3N0V2	G3N0V2	525	Keratin 1 OS=Bos taurus OX=9913 GN=KRT1 PE=1 SV=1	13	11	9	20.5	18.6	15.2	63.151	0	132.83	5909400000	662	57102000	24704000	92704000	16947000	161390000	85435000	20063000	52089000	223830000	72290000	55881000	64045000	105730000	53424000	146990000	47401000	86971000	43242000	97471000	58046000	0	34990000	36481000	37335000	141150000	43328000	46367000	125410000	104540000	21305000	105830000	41583000	40860000	38367000	42343000
G3N1C8	G3N1C8	526	Dynein axonemal heavy chain 1 OS=Bos taurus OX=9913 GN=DNAH1 PE=4 SV=1	6	6	6	2.1	2.1	2.1	492.97	0	4.3989	110340000	4	0	0	0	0	0	0	0	0	0	0	0	0	0	0	0	0	0	0	0	0	0	0	0	0	0	0	0	0	0	0	0	0	0	0	0
G3N1H5;G3N1R1	G3N1H5;G3N1R1	527	Uncharacterized protein OS=Bos taurus OX=9913 PE=4 SV=1;Uncharacterized protein OS=Bos taurus OX=9913 PE=4 SV=1	5	2	1	50	41.7	25	14.088	0	69.536	0	0	0	0	0	0	0	0	0	0	0	0	0	0	0	0	0	0	0	0	0	0	0	0	0	0	0	0	0	0	0	0	0	0	0	0	0
G3N251;E1BG49	G3N251;E1BG49	528	Centromere protein E OS=Bos taurus OX=9913 GN=CENPE PE=3 SV=1;Centromere protein E OS=Bos taurus OX=9913 GN=CENPE PE=3 SV=2	12	12	4	8	8	3.7	292.38	0	9.4327	0	0	0	0	0	0	0	0	0	0	0	0	0	0	0	0	0	0	0	0	0	0	0	0	0	0	0	0	0	0	0	0	0	0	0	0	0
Q56JV9;G3N262	Q56JV9;G3N262	529	40S ribosomal protein S3a OS=Bos taurus OX=9913 GN=RPS3A PE=2 SV=3;40S ribosomal protein S3a OS=Bos taurus OX=9913 GN=RPS3A PE=3 SV=1	2	2	2	8	8	8	29.945	0.0044709	2.9753	0	0	0	0	0	0	0	0	0	0	0	0	0	0	0	0	0	0	0	0	0	0	0	0	0	0	0	0	0	0	0	0	0	0	0	0	0
G3N2D1	G3N2D1	530	ASXL transcriptional regulator 3 OS=Bos taurus OX=9913 GN=ASXL3 PE=4 SV=1	4	4	4	2.9	2.9	2.9	252.5	0.0031348	3.265	0	0	0	0	0	0	0	0	0	0	0	0	0	0	0	0	0	0	0	0	0	0	0	0	0	0	0	0	0	0	0	0	0	0	0	0	0
G3N2D7	G3N2D7	531	Uncharacterized protein OS=Bos taurus OX=9913 GN=LOC112441499 PE=4 SV=1	6	1	1	56	12.9	12.9	12.112	0	36.159	11705000000	295	0	52016000	126160000	287550016	0	0	0	253820000	26348000	23447000	30247000	63278000	0	0	0	100940000	24960000	39926000	31065000	61628000	29005000	132950000	92295000	142570000	0	0	0	0	0	0	28421000	231930000	0	175910000	245870000
G3N2D8	G3N2D8	532	Uncharacterized protein OS=Bos taurus OX=9913 GN=GGT1 PE=1 SV=1	7	7	7	15.1	15.1	15.1	60.904	0	204.83	685270000	127	10373000	9677200	5166800	1669700	10243000	8578500	1821300	0	4507800	9064200	22811000	5529600	11138000	21914000	4963300	0	0	9698900	4809100	0	0	0	0	0	0	0	0	0	6126500	0	6425100	0	0	10838000	0
G3N2P6	G3N2P6	533	Keratin 42 OS=Bos taurus OX=9913 GN=KRT42 PE=1 SV=1	2	1	1	13.1	4.2	4.2	27.206	0	4.671	1071200	4	0	0	0	0	0	0	0	0	0	0	0	0	0	0	0	0	0	0	0	0	0	0	0	0	0	0	0	0	0	0	0	0	0	0	0
G3N342	G3N342	534	Uncharacterized protein OS=Bos taurus OX=9913 PE=4 SV=1	8	8	8	27.2	27.2	27.2	47.83	0	26.422	368420000	86	1745000	19552000	10896000	29915000	0	0	6191000	16878000	0	2142100	1823300	3925600	0	0	2977900	5336400	0	0	0	0	0	0	0	0	0	0	2928800	7277300	0	0	0	0	1225700	1793200	2544600
G3N3P6	G3N3P6	535	Cystatin OS=Bos taurus OX=9913 PE=3 SV=1	3	3	3	52.9	52.9	52.9	7.6798	0	90.527	1221600000	176	0	14758000	0	0	14401000	8411400	3628500	0	31594000	26750000	26416000	6772100	23788000	30194000	0	23783000	0	0	0	0	26534000	0	0	8908800	39957000	16130000	0	0	43519000	24163000	0	8633600	23539000	12628000	7369800
G3N3Q3	G3N3Q3	536	Uncharacterized protein OS=Bos taurus OX=9913 PE=4 SV=1	5	2	2	45.2	37.7	37.7	15.742	0	43.314	75794000	7	0	0	0	0	0	0	0	0	0	0	0	0	0	0	0	0	0	0	0	0	0	0	0	0	0	0	0	0	0	0	0	0	0	0	0
G3X6K8	G3X6K8	538	Haptoglobin OS=Bos taurus OX=9913 GN=HP PE=3 SV=1	22	22	1	60.8	60.8	2.2	44.873	0	323.31	4140200000	926	0	4892000	22047000	24564000	2185700	30054000	68202000	24924000	0	3299100	773370	33391000	3481400	10009000	87361000	136090000	1217600	22710000	47878000	44476000	0	0	3912700	48330000	3431000	10306000	67307000	99720000	0	3368600	87918000	31077000	14240000	16368000	107590000
G3X6M9;F1MRG6;O46631;A6QPC6	G3X6M9;F1MRG6;O46631	539	Tyrosine-protein phosphatase non-receptor type substrate 1 OS=Bos taurus OX=9913 GN=SIRPA PE=4 SV=1;Uncharacterized protein OS=Bos taurus OX=9913 GN=LOC536097 PE=4 SV=2;Tyrosine-protein phosphatase non-receptor type substrate 1 OS=Bos taurus OX=9913 GN=SIR	3	3	3	12.5	12.5	12.5	54.967	0.0031008	3.161	24434000	2	0	2303300	0	0	0	0	0	0	0	0	0	0	0	0	0	0	0	0	0	0	0	0	0	0	0	0	0	0	0	0	0	0	0	0	0
G3X6N3	G3X6N3	540	Serotransferrin OS=Bos taurus OX=9913 GN=TF PE=1 SV=1	59	3	3	78.7	4.5	4.5	77.665	0	41.458	1537100000	575	0	0	0	0	0	0	0	0	0	0	0	0	0	0	0	0	0	0	0	0	0	0	0	0	0	0	0	0	0	0	0	0	0	0	0
G3X701	G3X701	541	Uncharacterized protein OS=Bos taurus OX=9913 GN=LOC100300091 PE=3 SV=1	2	2	2	14.5	14.5	14.5	19.286	0	7.6051	18903000	3	0	0	0	0	0	0	0	0	0	0	0	0	0	0	0	0	0	0	0	0	0	0	0	0	0	0	0	0	0	0	0	0	0	0	0
G3X745	G3X745	542	Glypican-1 OS=Bos taurus OX=9913 GN=GPC1 PE=2 SV=1	10	10	10	23.3	23.3	23.3	61.007	0	27.061	248200000	90	1150800	0	1705600	2192600	1424400	0	2578100	4411700	3655300	4157300	0	1329000	4622400	9634800	2194400	6073700	0	0	0	1817000	0	0	0	0	2080600	4015000	0	7891600	0	0	0	5386000	2467800	1358400	1727300
G3X755	G3X755	543	Plexin B2 OS=Bos taurus OX=9913 GN=PLXNB2 PE=4 SV=1	2	2	2	1.7	1.7	1.7	204.95	0.0069638	2.7132	82449000	10	0	0	0	0	0	0	0	0	0	0	0	0	0	0	0	0	0	0	0	0	0	0	0	0	0	0	0	0	0	0	0	0	0	0	0
G3X7C0;O97593	G3X7C0;O97593	544	Structural maintenance of chromosomes protein OS=Bos taurus OX=9913 GN=SMC1A PE=3 SV=1;Structural maintenance of chromosomes protein 1A OS=Bos taurus OX=9913 GN=SMC1A PE=1 SV=1	3	3	3	2.5	2.5	2.5	143.19	0.0092227	2.5224	0	0	0	0	0	0	0	0	0	0	0	0	0	0	0	0	0	0	0	0	0	0	0	0	0	0	0	0	0	0	0	0	0	0	0	0	0
G3X7D2;P30922	G3X7D2;P30922	545	Chitinase-3-like protein 1 OS=Bos taurus OX=9913 GN=CHI3L1 PE=3 SV=1;Chitinase-3-like protein 1 OS=Bos taurus OX=9913 GN=CHI3L1 PE=1 SV=3	24	24	24	66.5	66.5	66.5	43.737	0	323.31	89252000000	2955	22089000	266250000	976289984	1122800000	124200000	627049984	1398499968	1143299968	9950700	52718000	277420000	1111900032	25768000	290350016	1624999936	2456699904	148070000	122220000	937950016	935950016	5357300	26667000	310600000	1042899968	9762400	122230000	1097900032	1890499968	15021000	119630000	944280000	872729984	103520000	369809984	1988300032
G3X7G5	G3X7G5	547	Mov10 like RISC complex RNA helicase 1 OS=Bos taurus OX=9913 GN=MOV10L1 PE=4 SV=1	4	4	4	3.7	3.7	3.7	135.41	0.004386	2.9235	0	0	0	0	0	0	0	0	0	0	0	0	0	0	0	0	0	0	0	0	0	0	0	0	0	0	0	0	0	0	0	0	0	0	0	0	0
G3X894;F1MMS7	G3X894	548	Uncharacterized protein OS=Bos taurus OX=9913 PE=3 SV=1	5	3	3	14.9	8.7	8.7	44.633	0.0058055	2.8852	0	0	0	0	0	0	0	0	0	0	0	0	0	0	0	0	0	0	0	0	0	0	0	0	0	0	0	0	0	0	0	0	0	0	0	0	0
G5E513	G5E513	549	Uncharacterized protein OS=Bos taurus OX=9913 PE=1 SV=1	20	20	12	69.6	69.6	43.3	49.97	0	323.31	144150000000	4028	948710016	1077400064	862089984	1877900032	482160000	504820000	594390016	1419200000	1679100032	1193500032	1801600000	1764300032	969120000	1603200000	1887399936	3296699904	752430016	1142499968	1136600064	1176700032	1136700032	718630016	1237600000	2500000000	863830016	861550016	1320300032	1731000064	1337900032	1555600000	1364099968	2548400128	1572099968	1729900032	1465699968
G5E5C8;Q2TBL6;Q58DR3	G5E5C8;Q2TBL6;Q58DR3	550	Transaldolase OS=Bos taurus OX=9913 GN=TALDO1 PE=1 SV=1;Transaldolase OS=Bos taurus OX=9913 GN=TALDO1 PE=2 SV=1;Transaldolase OS=Bos taurus OX=9913 GN=TALDO1 PE=2 SV=1	5	5	5	19.9	19.9	19.9	37.681	0	91.79	50103000	13	0	0	0	0	616980	597770	3298100	0	0	0	0	0	0	0	0	0	0	0	0	0	0	0	0	0	0	0	0	0	0	0	0	0	0	0	0
G5E5D4;E1BPI2	G5E5D4;E1BPI2	551	Non-specific serine/threonine protein kinase OS=Bos taurus OX=9913 GN=MARK1 PE=4 SV=1;Non-specific serine/threonine protein kinase OS=Bos taurus OX=9913 PE=4 SV=2	2	2	2	3.1	3.1	3.1	87.933	0.0031898	3.3699	232400000	14	0	0	0	0	0	0	0	0	0	0	0	0	0	0	0	0	0	0	0	0	0	0	0	0	0	0	0	0	0	0	0	0	0	0	0
G5E5H2	G5E5H2	552	Uncharacterized protein OS=Bos taurus OX=9913 PE=4 SV=1	3	1	1	36.7	21.6	21.6	14.451	0	11.072	1172100000	77	0	10171000	10368000	27460000	0	0	5167700	6289900	4619700	0	6232200	0	2390900	8539900	0	0	0	0	0	0	0	0	0	26771000	0	0	0	0	0	0	0	0	15518000	0	0
G5E5H7	G5E5H7	553	Uncharacterized protein OS=Bos taurus OX=9913 GN=PAEP PE=3 SV=1	27	2	2	83.1	13.5	13.5	19.911	0	58.903	0	0	0	0	0	0	0	0	0	0	0	0	0	0	0	0	0	0	0	0	0	0	0	0	0	0	0	0	0	0	0	0	0	0	0	0	0
G5E5K5	G5E5K5	554	Serglycin OS=Bos taurus OX=9913 GN=SRGN PE=4 SV=1	2	2	2	19.3	19.3	19.3	16.488	0	64.564	20467000	6	0	0	0	0	0	0	0	0	0	0	0	0	0	0	0	0	0	0	0	0	0	0	0	0	0	0	0	0	0	0	0	0	0	0	0
G5E5L5;Q0VC16	G5E5L5;Q0VC16	555	Transport and Golgi organization protein 1 homolog OS=Bos taurus OX=9913 GN=MIA3 PE=4 SV=1;Transport and Golgi organization protein 1 homolog OS=Bos taurus OX=9913 GN=MIA3 PE=2 SV=2	3	3	3	3.7	3.7	3.7	206.76	0	12.288	6354200	2	0	0	0	0	0	0	0	0	0	0	0	0	0	0	0	0	0	0	0	0	0	0	0	0	0	0	0	0	0	0	0	0	0	0	0
Q28141;G5E5N3	Q28141;G5E5N3	556	ATP-dependent RNA helicase A OS=Bos taurus OX=9913 GN=DHX9 PE=1 SV=1;ATP-dependent RNA helicase A OS=Bos taurus OX=9913 GN=DHX9 PE=4 SV=1	2	2	2	2.4	2.4	2.4	141.94	0	3.895	6042000	9	0	0	0	0	0	0	0	0	0	0	0	0	0	0	0	0	0	0	0	0	0	0	0	0	0	0	0	0	0	0	0	0	0	0	0
G5E5T5	G5E5T5	557	Uncharacterized protein OS=Bos taurus OX=9913 PE=1 SV=1	16	8	8	58.6	31.9	31.9	42.358	0	124.82	76815000000	2321	349100000	571840000	402550016	1030000000	215160000	169390000	369049984	481840000	866099968	654099968	1050800000	775139968	401169984	1008300032	781139968	2792900096	580140032	862780032	781969984	763550016	1000400000	1261100032	1747699968	2415300096	290980000	725329984	805190016	1376199936	620089984	1212199936	486270016	1556499968	1101500032	754140032	920620032
G5E5V1	G5E5V1	558	Uncharacterized protein OS=Bos taurus OX=9913 PE=4 SV=1	3	2	2	35.7	27.1	27.1	14.478	0	5.411	366430000	41	0	0	0	0	0	0	0	0	0	0	0	0	0	0	0	0	0	0	0	0	0	0	0	0	0	0	0	0	0	0	0	0	0	0	0
G5E5V6	G5E5V6	559	Cingulin like 1 OS=Bos taurus OX=9913 GN=CGNL1 PE=4 SV=1	2	2	2	3.8	3.8	3.8	147.93	0.0031447	3.2807	0	0	0	0	0	0	0	0	0	0	0	0	0	0	0	0	0	0	0	0	0	0	0	0	0	0	0	0	0	0	0	0	0	0	0	0	0
G5E604	G5E604	560	Uncharacterized protein OS=Bos taurus OX=9913 PE=1 SV=1	5	5	3	63.6	63.6	43.9	11.058	0	171.6	972790000	280	5948800	15395000	26223000	38574000	1731200	1416100	11145000	23985000	7462200	3627200	7576900	20646000	2002800	2115600	3677800	17738000	0	0	0	0	0	0	0	0	1286400	0	5877100	0	1622800	2703200	2966500	16588000	2945100	5467300	7592900
G5E6M1	G5E6M1	562	Polymeric immunoglobulin receptor OS=Bos taurus OX=9913 GN=PIGR PE=4 SV=1	18	1	1	43.8	4.5	4.5	58.62	0	5.7107	164050000	22	0	0	0	0	0	0	0	0	0	0	0	0	0	0	0	0	0	0	0	0	0	28296000	14109000	11075000	0	0	0	0	0	74296000	4635200	0	0	0	0
P62326;G8JKW3;E1B9F3;G8JL04;G3MWM4;G8JKY5	P62326;G8JKW3	563	Thymosin beta-4 OS=Bos taurus OX=9913 GN=TMSB4 PE=1 SV=2;Thymosin beta OS=Bos taurus OX=9913 GN=TMSB4 PE=3 SV=1	5	5	5	63.6	63.6	63.6	5.0526	0	10.747	87416000	48	0	0	2385800	512350	0	0	1980300	1339700	0	0	0	0	0	0	0	0	0	0	0	0	0	0	0	0	0	0	0	0	0	0	0	0	0	0	0
P81134;G8JKY4	P81134;G8JKY4	565	Renin receptor OS=Bos taurus OX=9913 GN=ATP6AP2 PE=1 SV=2;Renin receptor OS=Bos taurus OX=9913 GN=ATP6AP2 PE=4 SV=1	9	9	9	32.5	32.5	32.5	39.491	0	84.984	254910000	61	6816800	3984500	4172600	0	3407200	3164900	4198100	5941200	0	3928400	0	2524400	0	0	5168100	10648000	0	0	0	0	0	0	0	0	0	0	0	0	0	0	0	0	6858300	2050300	2254200
P15396;G8JKZ1	P15396;G8JKZ1	566	Ectonucleotide pyrophosphatase/phosphodiesterase family member 3 OS=Bos taurus OX=9913 GN=ENPP3 PE=1 SV=2;Ectonucleotide pyrophosphatase/phosphodiesterase family member 3 OS=Bos taurus OX=9913 GN=ENPP3 PE=4 SV=1	11	11	11	19	19	19	99.522	0	34.637	597290000	136	4460700	18718000	13084000	1379900	7823600	8226600	1863300	1731400	0	6374800	22100000	5579000	0	4446500	4515900	3678200	0	6913100	0	2973800	0	0	7636800	0	0	0	0	0	0	0	4723300	0	2959600	13259000	1136500
G8JKZ8;O97680	G8JKZ8;O97680	567	Thioredoxin OS=Bos taurus OX=9913 GN=TXN PE=4 SV=1;Thioredoxin OS=Bos taurus OX=9913 GN=TXN PE=3 SV=3	2	2	2	28.9	28.9	28.9	10.868	0	75.902	243530000	69	0	0	0	0	0	3478400	5833300	2801700	0	0	0	0	0	0	0	0	0	0	0	0	0	0	0	0	0	0	0	0	0	0	0	0	0	0	0
H9GW42	H9GW42	568	Dipeptidyl peptidase 7 OS=Bos taurus OX=9913 GN=DPP7 PE=4 SV=1	2	2	2	10.4	10.4	10.4	35.813	0	10.234	23209000	4	0	0	0	0	0	0	2974400	0	0	0	0	0	0	0	0	0	0	0	0	0	0	0	0	0	0	0	0	0	0	0	0	0	0	0	0
H9KUV3;Q76I82;G3N3S3;G3N206;E1BLY1;E1BK70	H9KUV3;Q76I82;G3N3S3;G3N206;E1BLY1;E1BK70	569	Uncharacterized protein OS=Bos taurus OX=9913 GN=LOC619131 PE=3 SV=1;40S ribosomal protein S15a OS=Bos taurus OX=9913 GN=RPS15A PE=2 SV=1;Uncharacterized protein OS=Bos taurus OX=9913 PE=3 SV=1;Uncharacterized protein OS=Bos taurus OX=9913 PE=3 SV=1;Unchar	2	2	2	25.4	25.4	25.4	14.779	0	4.022	9835600	2	0	0	0	0	0	0	0	0	0	0	0	0	0	0	0	0	0	0	0	0	0	0	0	0	0	0	0	0	0	0	0	0	0	0	0
M0QVY0	M0QVY0	570	Uncharacterized protein OS=Bos taurus OX=9913 GN=KRT6A PE=3 SV=1	15	15	3	21.2	21.2	5.6	60.803	0	121.48	1827900000	354	12277000	0	21772000	2712100	30941000	36536000	4065000	25434000	55641000	16423000	19698000	10303000	18738000	22936000	48591000	44367000	26319000	27223000	11234000	0	39393000	47695000	18277000	25039000	64390000	40866000	8896700	105290000	37083000	25178000	14374000	27363000	9568600	4152000	7116700
O02659	O02659	571	Mannose-binding protein C OS=Bos taurus OX=9913 GN=MBL PE=2 SV=1	3	3	3	15.7	15.7	15.7	26.471	0	17.196	67945000	28	0	0	0	0	0	0	0	0	4364600	3252300	2136900	0	3608600	2831500	0	0	0	0	0	0	0	0	0	0	0	0	0	0	0	0	0	0	0	0	0
O02853	O02853	572	Prostaglandin-H2 D-isomerase OS=Bos taurus OX=9913 GN=PTGDS PE=1 SV=1	8	8	8	55.5	55.5	55.5	21.229	0	28.023	29302000000	806	17962000	21901000	205080000	121830000	500880000	410980000	886040000	960630016	242230000	346120000	375420000	762880000	61130000	129460000	377460000	798380032	84931000	46743000	0	567900032	679680000	0	803500032	883630016	33293000	138300000	225180000	487060000	0	0	31395000	0	75660000	50664000	139980000
O18836	O18836	574	Growth/differentiation factor 8 OS=Bos taurus OX=9913 GN=MSTN PE=1 SV=2	2	2	2	6.4	6.4	6.4	42.55	0.0071839	2.8213	8028500	3	0	0	0	0	0	0	0	0	0	0	0	0	0	0	0	0	0	0	0	0	0	0	0	0	0	0	0	0	0	0	0	0	0	0	0
O46375	O46375	575	Transthyretin OS=Bos taurus OX=9913 GN=TTR PE=1 SV=1	5	5	5	40.1	40.1	40.1	15.727	0	12.348	57787000	18	0	0	0	0	0	0	2780200	0	0	0	0	0	0	0	0	0	0	0	0	0	0	0	0	0	0	0	0	0	0	0	0	0	0	0	0
P00711	P00711	576	Alpha-lactalbumin OS=Bos taurus OX=9913 GN=LALBA PE=1 SV=2	15	15	15	62.7	62.7	62.7	16.246	0	323.31	368620000000	5916	6783000064	2513200128	124060000	103660000	6838799872	1600000000	396740000	515790016	12568000512	4306899968	3268800000	790110016	10737999872	10110999552	1138300032	496640000	4909400064	491550016	243220000	2476900096	11921999872	1831699968	2630700032	692000000	8512500224	3579699968	528209984	431580000	9774799872	4701400064	244970000	558880000	7796700160	2053799936	273940000
P00735	P00735	577	Prothrombin OS=Bos taurus OX=9913 GN=F2 PE=1 SV=2	23	23	23	47.5	47.5	47.5	70.505	0	323.31	4911000000	776	36947000	42452000	19298000	25725000	49452000	35405000	63185000	49111000	55273000	51264000	35799000	31645000	66240000	36826000	29409000	36500000	65008000	28684000	22468000	28286000	85345000	53405000	41962000	31214000	59531000	20291000	20389000	25179000	65045000	60334000	31749000	32685000	37514000	38655000	50321000
P01035	P01035	578	Cystatin-C OS=Bos taurus OX=9913 GN=CST3 PE=1 SV=2	6	6	6	58.1	58.1	58.1	16.265	0	22.607	3027700000	294	49445000	50429000	23573000	28797000	35586000	24527000	16308000	37711000	40019000	19323000	31985000	28325000	29701000	11094000	7852700	12345000	113560000	27275000	31055000	0	33998000	24198000	49834000	11630000	21504000	8817000	8347000	7314800	23661000	0	15861000	15739000	17084000	26983000	12089000
P01044	P01044	579	Kininogen-1 OS=Bos taurus OX=9913 GN=KNG1 PE=1 SV=1	17	1	0	34	2.7	0	68.889	0	51.422	840310000	156	0	0	0	0	0	0	0	0	0	0	0	0	0	0	0	0	0	0	0	0	0	0	0	0	0	0	0	0	0	0	0	0	0	0	0
P01045	P01045	580	Kininogen-2 OS=Bos taurus OX=9913 GN=KNG2 PE=1 SV=1	14	3	3	28.6	3.7	3.7	68.709	0	37.92	2312400000	619	12454000	13113000	8420300	10855000	0	0	0	0	52295000	51087000	28517000	16573000	56087000	69565000	25048000	59658000	16418000	26465000	14483000	15009000	34030000	48062000	19796000	15918000	86771000	92150000	38879000	84325000	33094000	34543000	12644000	15632000	26344000	12130000	15602000
P01888	P01888	581	Beta-2-microglobulin OS=Bos taurus OX=9913 GN=B2M PE=1 SV=2	5	5	5	55.9	55.9	55.9	13.677	0	184.86	2925400000	766	57250000	12418000	44241000	10441000	36548000	34945000	24247000	57455000	9937100	21972000	6410900	26373000	17867000	4195500	4332300	2087200	40959000	38431000	0	5629600	3987900	0	29072000	5928100	5624300	11966000	8620900	0	1933900	0	1178900	8771600	53060000	53536000	19169000
P01966	P01966	582	Hemoglobin subunit alpha OS=Bos taurus OX=9913 GN=HBA PE=1 SV=2	6	6	6	71.8	71.8	71.8	15.184	0	43.972	303360000	48	0	1459400	2437200	53758000	0	0	0	0	648030	0	0	0	0	0	4993700	0	0	0	0	0	0	0	0	0	0	0	0	0	0	0	7523800	0	871020	38309000	0
P02070	P02070	583	Hemoglobin subunit beta OS=Bos taurus OX=9913 GN=HBB PE=1 SV=1	5	5	4	38.6	38.6	31.7	15.954	0	38.518	264640000	35	0	1187900	6611000	45310000	0	0	0	0	0	0	0	0	0	0	5191500	0	0	0	0	0	0	0	0	0	0	0	0	0	0	0	7818600	0	1240900	35812000	0
P02192	P02192	584	Myoglobin OS=Bos taurus OX=9913 GN=MB PE=1 SV=3	5	5	5	46.8	46.8	46.8	17.077	0	33.168	47253000	11	0	0	0	0	0	0	0	0	0	0	0	0	0	0	0	0	0	0	0	0	0	0	0	31306000	0	0	0	0	0	0	0	0	0	0	0
P02584;E1BHJ0	P02584;E1BHJ0	585	Profilin-1 OS=Bos taurus OX=9913 GN=PFN1 PE=1 SV=2;Profilin OS=Bos taurus OX=9913 PE=3 SV=1	8	8	8	65.7	65.7	65.7	15.057	0	168.67	836360000	131	1043100	0	10008000	14377000	2655700	5833100	29163000	12201000	0	0	0	7900800	1568800	0	28369000	46476000	0	0	0	20942000	0	0	0	0	0	0	10045000	5498500	0	0	14420000	0	0	0	24731000
P02638	P02638	586	Protein S100-B OS=Bos taurus OX=9913 GN=S100B PE=1 SV=2	3	3	3	37	37	37	10.668	0	4.8374	308360000	47	0	0	0	0	0	0	0	0	0	9365500	0	4518900	0	0	0	0	0	0	0	0	0	0	0	0	0	7776100	0	0	0	0	0	0	0	2633400	0
P02662	P02662	587	Alpha-S1-casein OS=Bos taurus OX=9913 GN=CSN1S1 PE=1 SV=2	22	22	22	68.2	68.2	68.2	24.529	0	323.31	304740000000	4180	593790016	862019968	3666800128	852030016	2739399936	10551000064	1050300032	1728800000	2558700032	1518700032	1408400000	3171399936	589049984	2529700096	3364699904	1854599936	1582499968	1540700032	3216100096	10394000384	1964999936	5440699904	6985900032	6126000128	646449984	6001600000	4930899968	3355699968	1479299968	1506700032	829289984	4073700096	7021599744	5065600000	2475599872
P02663	P02663	588	Alpha-S2-casein OS=Bos taurus OX=9913 GN=CSN1S2 PE=1 SV=2	25	25	25	84.2	84.2	84.2	26.018	0	323.31	90392000000	1097	247790000	719939968	1111299968	397849984	1277299968	3763699968	402220000	798969984	168330000	355489984	533380000	1179100032	127750000	127360000	645640000	265020000	389300000	366230016	467110016	154610000	46216000	47619000	109330000	210930000	223840000	409940000	671190016	430089984	223530000	165020000	717489984	950169984	579529984	1812499968	563059968
P02666	P02666	589	Beta-casein OS=Bos taurus OX=9913 GN=CSN2 PE=1 SV=2	12	12	12	46	46	46	25.107	0	323.31	24470000000	333	253600000	157810000	309230016	41149000	1907699968	1357400064	0	330500000	380440000	231600000	193390000	237780000	152310000	15634000	34181000	0	0	40332000	0	120890000	0	152490000	116110000	30754000	27798000	55857000	10625000	18823000	0	0	28188000	0	348729984	347640000	77812000
P02702;Q0VCN9	P02702	590	Folate receptor alpha OS=Bos taurus OX=9913 GN=FOLR1 PE=1 SV=3	14	14	10	69.7	69.7	47.7	27.921	0	291.36	8707300000	1028	227340000	74764000	37015000	6590600	131690000	60139000	6220000	9755900	238660000	203960000	116140000	55480000	338480000	144850000	14785000	7123300	264170000	117130000	25707000	7077600	447400000	206750000	56947000	51025000	354729984	98522000	36589000	1579800	302089984	177250000	43328000	22835000	128480000	114880000	24297000
P02754	P02754	591	Beta-lactoglobulin OS=Bos taurus OX=9913 GN=LGB PE=1 SV=3	27	27	2	83.1	83.1	13.5	19.883	0	323.31	772310000000	17385	24411000832	8840500224	2174899968	1358099968	19886000128	6420700160	1260000000	3750400000	28810999808	16252000256	11239999488	4798799872	14446000128	6886099968	940480000	329620000	15889000448	6593800192	3275500032	3605600000	9711699968	7830099968	2443099904	2872699904	11916000256	3541199872	693400000	339510016	17411000320	6825900032	1002600000	1454099968	22916999168	9288800256	1420499968
P06868	P06868	592	Plasminogen OS=Bos taurus OX=9913 GN=PLG PE=1 SV=2	45	5	5	68.3	12.7	12.7	91.215	0	57.995	914030000	114	2285000	3587100	15164000	17460000	0	0	19227000	15810000	2868300	2910500	3930500	8984100	0	4338800	9971400	10814000	0	0	0	0	0	0	0	0	0	0	8135000	6332900	0	0	15435000	19706000	2227600	3585400	8207900
P07224	P07224	593	Vitamin K-dependent protein S OS=Bos taurus OX=9913 GN=PROS1 PE=1 SV=1	7	7	7	9.5	9.5	9.5	75.132	0	13.661	55143000	25	0	0	0	0	0	0	0	0	0	1849900	1646500	1554800	0	0	0	0	0	0	0	0	0	0	0	0	0	0	0	0	0	0	0	0	0	0	0
P07507	P07507	594	Matrix Gla protein OS=Bos taurus OX=9913 GN=MGP PE=1 SV=1	2	2	2	23.3	23.3	23.3	12.217	0	8.0133	83699000	38	0	0	0	0	0	5431300	2484600	4177400	0	0	0	0	0	0	0	0	0	0	0	0	0	0	0	0	0	0	0	0	0	0	0	0	0	0	0
P07688	P07688	595	Cathepsin B OS=Bos taurus OX=9913 GN=CTSB PE=1 SV=5	17	17	17	61.5	61.5	61.5	36.661	0	323.31	4973400000	923	7341900	31585000	26391000	30668000	41372000	51515000	90895000	79812000	12421000	24220000	31440000	62926000	12523000	71966000	42105000	57463000	21396000	33150000	126490000	115640000	0	12394000	29337000	73782000	16942000	43237000	79808000	66315000	13880000	12030000	61985000	81951000	14914000	20963000	31133000
P08037	P08037	596	Beta-1,4-galactosyltransferase 1 OS=Bos taurus OX=9913 GN=B4GALT1 PE=1 SV=3	15	15	15	52.2	52.2	52.2	44.842	0	283.33	9850200000	1128	151630000	71752000	114020000	123480000	104650000	97848000	61191000	48208000	260870000	200440000	120050000	81206000	182000000	122260000	82763000	112910000	185490000	98586000	96646000	48680000	121390000	340790016	52001000	51790000	139030000	62606000	67801000	69010000	188770000	230380000	70076000	45883000	116000000	68446000	49819000
P08728	P08728	597	Keratin, type I cytoskeletal 19 OS=Bos taurus OX=9913 GN=KRT19 PE=2 SV=1	11	5	4	23.8	14.5	12.3	43.884	0	7.2305	13407000	6	0	0	0	0	0	0	0	0	0	0	0	0	0	0	739620	0	0	0	0	0	0	0	0	0	0	0	0	0	0	0	0	0	0	0	0
P09487	P09487	598	Alkaline phosphatase, tissue-nonspecific isozyme OS=Bos taurus OX=9913 GN=ALPL PE=1 SV=2	3	3	3	7.4	7.4	7.4	57.192	0	28.643	33952000	19	0	0	0	0	0	0	0	0	0	0	0	0	0	0	0	0	0	0	0	0	0	0	0	0	0	0	0	0	0	0	0	0	0	0	0
P09867;G5E5V7;F1MH29;F1MTY3	P09867;G5E5V7;F1MH29;F1MTY3	599	Heterogeneous nuclear ribonucleoprotein A1 OS=Bos taurus OX=9913 GN=HNRNPA1 PE=1 SV=2;Uncharacterized protein OS=Bos taurus OX=9913 PE=4 SV=1;Uncharacterized protein OS=Bos taurus OX=9913 PE=4 SV=1;Uncharacterized protein OS=Bos taurus OX=9913 PE=4 SV=1	4	4	3	16.9	16.9	11.9	34.196	0	31.91	28794000	6	0	0	0	0	0	0	3739700	0	0	0	0	0	0	0	0	0	0	0	0	0	0	0	0	0	0	0	0	0	0	0	0	0	0	0	0
P10096;Q2KJE5	P10096	600	Glyceraldehyde-3-phosphate dehydrogenase OS=Bos taurus OX=9913 GN=GAPDH PE=1 SV=4	15	15	15	61.9	61.9	61.9	35.868	0	309.44	2009800000	304	0	0	22057000	30656000	3240200	7470400	73798000	51382000	0	0	1919500	18392000	0	0	46512000	19221000	0	0	19870000	18136000	0	0	0	19594000	0	0	32160000	19707000	0	0	42760000	18513000	0	0	35195000
Q2NKV1;P10152	Q2NKV1;P10152	601	Angiogenin, ribonuclease, RNase A family, 5 OS=Bos taurus OX=9913 GN=ANG PE=2 SV=1;Angiogenin-1 OS=Bos taurus OX=9913 GN=ANG1 PE=1 SV=4	8	8	8	45.3	45.3	45.3	17.003	0	45.172	3426100000	531	25405000	94204000	45312000	53171000	37376000	79478000	17406000	29269000	12794000	12890000	32148000	30707000	33675000	24191000	16641000	19132000	29336000	16380000	19299000	0	0	17842000	31259000	11109000	15082000	17589000	27032000	8117100	3464400	11113000	8983300	16889000	17993000	44637000	35753000
P10790	P10790	602	Fatty acid-binding protein, heart OS=Bos taurus OX=9913 GN=FABP3 PE=1 SV=2	12	12	11	79.7	79.7	74.4	14.779	0	215.11	15383000000	956	818729984	103170000	38312000	5758300	240060000	73650000	5557100	7879000	688000000	280080000	257580000	74134000	528620000	72936000	25743000	23182000	291040000	67653000	61020000	33327000	666760000	415889984	191440000	48586000	521180000	123870000	28732000	5993400	564630016	179420000	38624000	10593000	309390016	119070000	10139000
P11116	P11116	603	Galectin-1 OS=Bos taurus OX=9913 GN=LGALS1 PE=1 SV=2	6	6	6	57	57	57	14.744	0	98.389	369050000	118	0	0	3150700	9865800	0	2316100	8308500	3877500	0	0	0	6114400	0	0	5457500	13307000	0	0	0	0	0	0	0	7416800	0	0	4224200	0	0	0	3412400	11842000	1854500	0	6409300
P11151	P11151	604	Lipoprotein lipase OS=Bos taurus OX=9913 GN=LPL PE=1 SV=2	13	13	13	35.4	35.4	35.4	53.377	0	88.361	2984000000	512	21965000	44032000	38540000	15797000	25224000	109680000	34965000	31959000	9129300	8455700	33468000	47676000	7587300	11933000	12307000	7724300	19918000	0	28846000	0	0	0	23167000	12160000	10535000	31714000	44087000	30384000	0	0	19710000	17015000	21876000	48089000	27728000
P12624;E1B916;F1N2N5	P12624;E1B916;F1N2N5	605	Myristoylated alanine-rich C-kinase substrate OS=Bos taurus OX=9913 GN=MARCKS PE=1 SV=6;Myristoylated alanine-rich C-kinase substrate OS=Bos taurus OX=9913 GN=MARCKS PE=4 SV=2;Myristoylated alanine-rich C-kinase substrate OS=Bos taurus OX=9913 GN=MARCKS PE	3	3	3	20.4	20.4	20.4	31.664	0	6.1047	18148000	16	0	0	0	0	0	0	1316400	1059100	0	0	0	0	0	0	0	0	0	0	0	0	0	0	0	0	0	0	0	0	0	0	0	0	0	0	0
P12763	P12763	606	Alpha-2-HS-glycoprotein OS=Bos taurus OX=9913 GN=AHSG PE=1 SV=2	9	9	9	37.6	37.6	37.6	38.418	0	150.42	8675000000	680	113420000	96921000	74336000	95008000	59301000	65333000	84682000	77625000	133360000	114940000	59414000	74560000	157800000	54795000	90425000	31183000	46131000	54165000	43162000	51206000	207700000	126970000	84892000	97830000	188180000	43272000	81329000	89973000	156470000	117330000	99759000	70549000	65339000	58749000	59110000
P13696	P13696	607	Phosphatidylethanolamine-binding protein 1 OS=Bos taurus OX=9913 GN=PEBP1 PE=1 SV=2	4	4	4	35.3	35.3	35.3	20.985	0	76.851	149620000	17	0	0	0	0	8195900	0	2621100	1921800	0	0	0	0	0	0	0	0	0	0	0	0	0	0	0	0	0	0	0	0	0	0	0	0	0	0	0
P15497	P15497	608	Apolipoprotein A-I OS=Bos taurus OX=9913 GN=APOA1 PE=1 SV=3	22	22	22	63.8	63.8	63.8	30.276	0	323.31	28477000000	1794	368729984	334190016	151580000	149760000	272500000	179250000	224490000	134000000	579849984	586830016	384409984	229960000	509000000	424220000	207580000	161760000	389030016	286060000	100720000	211520000	396430016	375830016	206270000	155430000	542470016	386460000	146930000	178010000	536820000	478520000	175920000	162080000	551320000	403840000	320969984
P17697	P17697	609	Clusterin OS=Bos taurus OX=9913 GN=CLU PE=1 SV=1	24	24	22	56.7	56.7	54.4	51.113	0	323.31	63774000000	4148	79558000	455089984	1086200064	1099299968	221670000	470870016	924240000	1334200064	55425000	125630000	319780000	739840000	39474000	132510000	702140032	448990016	220340000	170100000	342150016	387420000	7430600	19162000	160130000	464649984	53689000	77508000	459220000	557760000	79437000	108990000	524400000	487390016	190510000	321129984	718320000
P18203	P18203	610	Peptidyl-prolyl cis-trans isomerase FKBP1A OS=Bos taurus OX=9913 GN=FKBP1A PE=1 SV=2	1	1	1	15.7	15.7	15.7	11.909	0	5.8136	40100000	30	0	0	0	0	0	0	0	0	0	0	0	0	0	0	0	0	0	0	0	0	0	0	0	0	0	0	0	0	0	0	0	0	0	0	0
P18892;F1MZI6;E1BQ22	P18892	611	Butyrophilin subfamily 1 member A1 OS=Bos taurus OX=9913 GN=BTN1A1 PE=1 SV=2	26	26	13	59.7	59.7	35.9	59.276	0	323.31	13388000000	1916	285369984	157200000	184900000	20870000	215660000	148830000	19993000	30026000	109720000	119210000	294110016	208960000	162140000	128510000	102450000	22441000	197960000	104760000	317220000	97169000	176530000	121120000	332350016	141590000	201600000	225730000	170430000	53926000	184950000	105530000	170370000	93128000	101200000	201070000	35390000
P19035	P19035	612	Apolipoprotein C-III OS=Bos taurus OX=9913 GN=APOC3 PE=1 SV=2	1	1	1	16.7	16.7	16.7	10.692	0	27.122	25398000	5	0	0	0	0	0	0	0	0	0	0	0	0	0	0	0	0	0	0	0	0	0	0	0	0	0	0	0	0	0	0	0	0	0	0	0
P19120	P19120	613	Heat shock cognate 71 kDa protein OS=Bos taurus OX=9913 GN=HSPA8 PE=1 SV=2	14	13	10	29.1	26.6	21.7	71.24	0	104.12	277760000	63	0	0	0	0	2771400	2510200	20814000	5210600	1138700	0	1137100	1627100	1436400	0	1432300	0	0	0	0	0	0	0	0	0	0	0	0	0	0	0	2455500	1784500	0	505460	2998400
P19660;E1BL84	P19660	614	Cathelicidin-2 OS=Bos taurus OX=9913 GN=CATHL2 PE=1 SV=2	6	3	3	29	19.9	19.9	20.03	0	49.097	217300000	36	0	0	3695500	2673500	0	0	0	0	0	0	0	0	0	0	9530500	0	0	0	0	0	0	0	0	0	0	0	0	0	0	0	31314000	5718100	0	0	5891500
P19661;G8JKZ9	P19661	615	Cathelicidin-3 OS=Bos taurus OX=9913 GN=CATHL3 PE=1 SV=2	5	3	3	32.1	23.2	23.2	21.567	0	4.8486	17828000	15	0	0	0	0	0	0	0	0	0	0	0	0	0	0	0	0	0	0	0	0	0	0	0	0	0	0	0	0	0	0	0	0	0	0	1214900
P19803;Q58DT6	P19803;Q58DT6	616	Rho GDP-dissociation inhibitor 1 OS=Bos taurus OX=9913 GN=ARHGDIA PE=1 SV=3;Rho GDP dissociation inhibitor (GDI) alpha OS=Bos taurus OX=9913 GN=ARHGDIA PE=1 SV=1	6	6	6	44.6	44.6	44.6	23.421	0	23.619	176800000	19	0	0	0	0	0	0	5991100	6577700	0	0	0	0	8035700	0	0	0	0	0	0	0	0	0	0	0	0	0	0	0	0	0	0	0	0	0	0
P19858;F1MK19;E1BNS9	P19858	617	L-lactate dehydrogenase A chain OS=Bos taurus OX=9913 GN=LDHA PE=2 SV=2	15	15	12	51.5	51.5	44.9	36.597	0	85.238	290670000	146	0	0	2699100	2860200	892980	2287100	20776000	13173000	0	0	0	0	0	0	2257400	6379400	0	0	0	0	0	0	0	0	0	0	0	0	0	0	1981500	3794300	0	0	4068200
P20414	P20414	618	Metalloproteinase inhibitor 1 OS=Bos taurus OX=9913 GN=TIMP1 PE=1 SV=1	1	1	1	9.2	9.2	9.2	23.031	0	4.3506	24820000	3	0	0	0	0	0	0	0	0	0	0	0	0	0	0	0	0	0	0	0	0	0	0	0	0	0	0	0	0	0	0	0	0	0	0	0
P21214	P21214	619	Transforming growth factor beta-2 proprotein OS=Bos taurus OX=9913 GN=TGFB2 PE=1 SV=3	9	9	9	30.2	30.2	30.2	47.691	0	65.19	605480000	120	4477700	14409000	11029000	7127600	4918300	9677100	6927400	9210900	4241700	7195900	8226500	10704000	6570400	14898000	7112400	9067700	0	0	0	0	0	0	0	6335300	3814200	0	0	0	5371700	7444500	6944200	5737800	3837700	5571800	3802500
P21752	P21752	620	Thymosin beta-10 OS=Bos taurus OX=9913 GN=TMSB10 PE=1 SV=2	1	1	1	33.3	33.3	33.3	4.8054	0	6.8651	242100000	38	0	0	0	0	0	0	0	0	0	0	0	0	0	0	0	0	0	0	0	0	0	0	0	0	0	0	0	0	0	0	0	0	0	0	0
P21809	P21809	621	Biglycan OS=Bos taurus OX=9913 GN=BGN PE=1 SV=3	17	17	17	52	52	52	41.59	0	215.61	7624000000	490	7533400	36500000	370350016	315870016	1684000	4223900	41780000	9094300	3548800	5883300	98985000	129560000	1632200	5331800	328780000	411870016	0	0	16015000	0	0	0	11490000	15218000	1995600	1697900	209560000	152560000	0	0	48299000	94524000	1503800	1801600	45535000
P22226	P22226	622	Cathelicidin-1 OS=Bos taurus OX=9913 GN=CATHL1 PE=1 SV=2	12	12	1	69.7	69.7	9	17.6	0	323.31	4120000000	580	0	3841000	94920000	65429000	1974100	5587600	25936000	8757700	0	2175700	0	25980000	0	2591500	116090000	4074400	0	1253900	48992000	0	0	0	8177800	8854400	0	0	57347000	20443000	0	0	317560000	99124000	11642000	14763000	97960000
P22444	P22444	623	Bone morphogenetic protein 3 OS=Bos taurus OX=9913 GN=BMP3 PE=1 SV=2	3	3	3	13.7	13.7	13.7	53.501	0	10.379	95960000	12	0	4343700	0	0	0	0	0	0	0	0	0	0	5703600	8953400	0	0	0	0	0	0	0	0	0	0	0	0	0	0	0	0	0	0	0	0	0
P24627	P24627	624	Lactotransferrin OS=Bos taurus OX=9913 GN=LTF PE=1 SV=2	88	88	83	78.8	78.8	76.4	78.056	0	323.31	1217400000000	20023	2498599936	6330200064	20821000192	22013999104	3226400000	7904799744	12901000192	15212999680	2021299968	4170700032	9590500352	12892999680	1606499968	6158300160	15715000320	26765000704	2316300032	4523800064	10960000000	7918400000	907470016	3056999936	7744999936	13383000064	1799500032	5040799744	14247000064	14832000000	1576600064	5883599872	16899000320	20142000128	5047300096	9374300160	19776999424
P25326	P25326	625	Cathepsin S OS=Bos taurus OX=9913 GN=CTSS PE=1 SV=2	5	5	5	22.1	22.1	22.1	37.176	0	103.54	527530000	79	0	7946400	7071900	6150700	6449300	7502700	12117000	6465700	3963400	5321200	6539300	7339100	4133100	9252200	4257000	5898800	0	0	0	0	0	0	0	0	4058200	5332600	8017400	0	2773900	0	8179200	4095200	0	6401500	10131000
Q5E998;P25975	Q5E998;P25975	626	Cathepsin L2 OS=Bos taurus OX=9913 GN=CTSV PE=2 SV=1;Cathepsin L1 OS=Bos taurus OX=9913 GN=CTSL PE=1 SV=3	7	7	7	28.7	28.7	28.7	37.393	0	39.542	228800000	90	10812000	7626900	2084200	1604800	5211800	5112400	2645400	0	6166100	5706100	3427500	0	0	11900000	1699700	0	0	0	0	0	0	0	0	0	3459100	5146000	0	0	4842500	3947500	1948800	0	5690500	5777700	2257900
P26201;F1ML83	P26201	627	Platelet glycoprotein 4 OS=Bos taurus OX=9913 GN=CD36 PE=1 SV=5	8	8	8	18.9	18.9	18.9	52.94	0	158.49	4840200000	508	49590000	85076000	24913000	3881400	73729000	47283000	9320900	11212000	54551000	68469000	162310000	43559000	45940000	209680000	32418000	16504000	46082000	182250000	94811000	121100000	63986000	37204000	104150000	17949000	30938000	115860000	40848000	6291300	22738000	42977000	29059000	33294000	27789000	122620000	13854000
P26452	P26452	628	40S ribosomal protein SA OS=Bos taurus OX=9913 GN=RPSA PE=2 SV=4	4	4	4	24.4	24.4	24.4	32.884	0	19.901	40660000	6	0	0	0	0	0	0	2649100	0	0	0	0	0	0	0	1941400	0	0	0	0	0	0	0	0	0	0	0	0	0	0	0	0	0	0	0	0
P26779;F1MXP8;A0A140T8C6	P26779;F1MXP8;A0A140T8C6	629	Prosaposin OS=Bos taurus OX=9913 GN=PSAP PE=1 SV=3;Prosaposin OS=Bos taurus OX=9913 GN=PSAP PE=4 SV=2;Prosaposin OS=Bos taurus OX=9913 GN=PSAP PE=4 SV=1	11	11	11	31.2	31.2	31.2	58.051	0	81.417	1882500000	283	8114100	29245000	4560100	1310100	20519000	16050000	22471000	10138000	29039000	42578000	16489000	12125000	80842000	154460000	15299000	8246200	0	35024000	18283000	0	0	0	0	38516000	21627000	48356000	13583000	9388500	25074000	59391000	14057000	16540000	28732000	9121100	14794000
P28291	P28291	630	C-C motif chemokine 2 OS=Bos taurus OX=9913 GN=CCL2 PE=3 SV=1	1	1	1	11.1	11.1	11.1	11.114	0	13.606	7104300	3	0	0	0	0	0	0	0	0	0	0	0	0	0	0	0	0	0	0	0	0	0	0	0	0	0	0	0	0	0	0	0	0	0	0	0
P28782	P28782	631	Protein S100-A8 OS=Bos taurus OX=9913 GN=S100A8 PE=1 SV=2	10	10	10	67.4	67.4	67.4	10.46	0	38.586	911550000	434	0	0	12182000	13400000	0	3869300	6226200	1491500	0	0	0	4224700	0	0	8442100	6708100	0	0	1207100	0	0	0	0	0	0	0	10800000	0	0	0	8839300	39383000	0	670880	23508000
P28783	P28783	632	Protein S100-A9 OS=Bos taurus OX=9913 GN=S100A9 PE=1 SV=3	8	8	1	51.9	51.9	12.8	17.114	0	323.31	2645100000	314	0	1368800	29821000	64627000	0	4091700	15502000	3105800	0	0	814260	11658000	0	0	25731000	17083000	0	0	21702000	0	0	0	0	0	0	0	21726000	4135300	0	0	100820000	26293000	1307200	2103200	111380000
P28800	P28800	633	Alpha-2-antiplasmin OS=Bos taurus OX=9913 GN=SERPINF2 PE=1 SV=2	8	8	8	23.2	23.2	23.2	54.71	0	32.301	147720000	103	3102100	0	0	0	1585400	0	1484000	2568200	1724500	2033600	797100	1925600	6550300	1244700	0	0	0	0	0	0	1906000	0	0	0	2334900	0	0	0	2552300	0	0	0	1638000	1324700	0
P28801	P28801	634	Glutathione S-transferase P OS=Bos taurus OX=9913 GN=GSTP1 PE=1 SV=2	2	2	2	13.8	13.8	13.8	23.613	0	6.3986	14792000	2	0	0	0	0	0	0	0	0	0	0	0	0	0	0	0	0	0	0	0	0	0	0	0	0	0	0	0	0	0	0	0	0	0	0	0
P29105	P29105	635	Hippocalcin-like protein 1 OS=Bos taurus OX=9913 GN=HPCAL1 PE=1 SV=4	1	1	1	10.4	10.4	10.4	22.285	0.0032206	3.4192	87353000	5	0	0	0	0	0	0	0	0	0	0	0	0	0	0	0	0	0	0	0	0	0	0	0	0	0	0	0	0	0	0	0	0	0	0	0
P29392;G8JKX0	P29392;G8JKX0	636	Spermadhesin-1 OS=Bos taurus OX=9913 GN=SPADH1 PE=1 SV=1;Spermadhesin-1 OS=Bos taurus OX=9913 GN=SPADH1 PE=4 SV=1	8	8	8	73.9	73.9	73.9	15.036	0	180.61	1177000000	187	16256000	8130400	55511000	42582000	17261000	6742900	4158100	0	16518000	12450000	26187000	18696000	9591100	3583700	44273000	61438000	20489000	0	0	0	8540800	0	9991500	16387000	0	0	26816000	10290000	5102900	0	11803000	37461000	6848000	11965000	3754900
P30932;G8JKX6	P30932;G8JKX6	637	CD9 antigen OS=Bos taurus OX=9913 GN=CD9 PE=2 SV=2;Tetraspanin OS=Bos taurus OX=9913 GN=CD9 PE=3 SV=1	5	5	5	24.8	24.8	24.8	25.258	0	17.289	940500000	181	9914200	16526000	42988000	0	8298500	11600000	2366900	3920700	0	4849800	16611000	18388000	4660100	33416000	2560800	5463600	0	0	0	0	0	0	0	0	0	10576000	0	0	0	0	9256700	0	0	24769000	10245000
P31096;F1MI46;P31098;Q58DM6	P31096;F1MI46;P31098	638	Osteopontin OS=Bos taurus OX=9913 GN=SPP1 PE=1 SV=2;Osteopontin OS=Bos taurus OX=9913 GN=SPP1 PE=4 SV=1;Osteopontin-K OS=Bos taurus OX=9913 PE=2 SV=1	27	27	27	59	59	59	30.904	0	323.31	73947000000	1347	818140032	733790016	1252899968	399580000	696710016	741030016	1101200000	617219968	473560000	586449984	1047000000	1094499968	555800000	461860000	262820000	205640000	101970000	229120000	191780000	62625000	263410000	80648000	317110016	323009984	537409984	211190000	839760000	519150016	560920000	290600000	960950016	740920000	493230016	685280000	929910016
P31976;Q32LP2;F1MJJ8	P31976;Q32LP2;F1MJJ8	639	Ezrin OS=Bos taurus OX=9913 GN=EZR PE=1 SV=2;Radixin OS=Bos taurus OX=9913 GN=RDX PE=2 SV=1;Radixin OS=Bos taurus OX=9913 GN=RDX PE=4 SV=1	13	13	6	22.9	22.9	10	68.759	0	59.238	428690000	155	3569800	2335200	14402000	4019400	3010900	2753800	7680500	2042600	1434200	1182200	3460100	7233100	1003100	3448100	9548200	7896200	0	0	0	0	0	0	0	0	0	0	0	0	0	0	5541400	0	954620	2293800	5572400
P33046	P33046	640	Cathelicidin-4 OS=Bos taurus OX=9913 GN=CATHL4 PE=1 SV=1	6	5	4	38.2	38.2	32.6	16.479	0	242.96	1797800000	194	0	1815900	38662000	33018000	0	4407900	7373200	495150	0	596010	0	6343000	0	1394200	62236000	13370000	0	0	0	0	0	0	0	0	0	0	50458000	3902900	0	0	142830000	52377000	1912600	2351100	93422000
P33433	P33433	641	Histidine-rich glycoprotein (Fragments) OS=Bos taurus OX=9913 GN=HRG PE=1 SV=1	8	1	1	27	4	4	44.47	0	14.452	247330000	47	0	0	0	0	0	0	0	0	0	0	0	0	0	0	0	0	0	0	0	0	0	0	0	0	0	0	0	0	0	0	0	0	0	0	0
P34955	P34955	643	Alpha-1-antiproteinase OS=Bos taurus OX=9913 GN=SERPINA1 PE=1 SV=1	23	23	23	48.1	48.1	48.1	46.103	0	218.67	18736000000	2173	164030000	206860000	118850000	47088000	216330000	176300000	292320000	373430016	227640000	222980000	145680000	173300000	183230000	92924000	64488000	114610000	145560000	184040000	130330000	129830000	183570000	196290000	120050000	170970000	177350000	181970000	123880000	195330000	188310000	268620000	100990000	130700000	267420000	204640000	196380000
P35466	P35466	644	Protein S100-A4 OS=Bos taurus OX=9913 GN=S100A4 PE=1 SV=2	3	3	3	28.7	28.7	28.7	11.807	0	7.9066	27977000	16	0	0	0	0	0	0	1350400	3365400	0	0	0	0	0	0	0	0	0	0	0	0	0	0	0	0	0	0	0	0	0	0	0	0	0	0	0
P35541	P35541	645	Serum amyloid A protein OS=Bos taurus OX=9913 GN=SAA1 PE=1 SV=2	11	3	0	37.7	13.1	0	14.516	0	3.9	115650000	17	0	0	0	0	0	0	0	0	0	0	0	0	0	0	0	0	0	0	0	0	0	0	0	0	0	0	0	0	0	0	0	0	0	0	2992800
P39873	P39873	646	Brain ribonuclease OS=Bos taurus OX=9913 GN=BRN PE=1 SV=3	7	7	5	36.5	36.5	28.7	18.45	0	13.297	148270000	62	0	0	0	0	5846000	0	2871400	5769600	0	0	0	443360	0	0	0	0	7485100	0	0	0	0	0	0	0	0	0	0	0	0	0	0	0	0	0	0
P40682	P40682	647	V-type proton ATPase subunit S1 OS=Bos taurus OX=9913 GN=ATP6AP1 PE=1 SV=1	5	5	5	15.6	15.6	15.6	51.781	0	88.935	580970000	97	7942400	11240000	0	7974300	8166400	6639500	5019400	6315700	8899400	11959000	13817000	5286400	10431000	12566000	0	14345000	0	0	5977000	0	8011600	0	13319000	0	10141000	9807700	7605600	0	0	0	0	0	13751000	5452400	0
P42899;F1MH76	P42899;F1MH76	648	60S acidic ribosomal protein P2 OS=Bos taurus OX=9913 GN=RPLP2 PE=3 SV=1;Uncharacterized protein OS=Bos taurus OX=9913 PE=3 SV=2	2	2	2	39.1	39.1	39.1	11.702	0	8.8716	73614000	13	0	0	0	0	0	1061300	5633100	2778700	0	0	0	0	0	0	3464400	0	0	0	0	0	0	0	0	0	0	0	0	0	0	0	0	0	0	0	0
P48616	P48616	649	Vimentin OS=Bos taurus OX=9913 GN=VIM PE=1 SV=3	22	22	18	49.8	49.8	41.4	53.727	0	323.31	1247100000	219	0	764530	6707500	6805800	2022100	6382400	65403000	60662000	0	0	941140	8315800	0	0	13923000	7724900	0	0	0	0	0	0	0	7352400	0	0	8842900	5554100	0	0	22103000	9218800	1186800	1045700	15911000
P49410	P49410	650	Elongation factor Tu, mitochondrial OS=Bos taurus OX=9913 GN=TUFM PE=1 SV=1	2	2	2	7.3	7.3	7.3	49.398	0	4.3535	59420000	91	0	507350	1190900	1209900	1741700	1869400	561880	536360	0	0	338340	0	0	0	0	0	0	0	0	0	0	0	0	0	0	0	0	0	0	0	0	0	1093500	667650	770040
P49907	P49907	651	Selenoprotein P OS=Bos taurus OX=9913 GN=SELENOP PE=2 SV=2	1	1	1	5.7	5.7	5.7	45.487	0	4.4739	23567000	6	0	0	0	0	0	0	0	0	0	0	0	0	0	0	0	0	0	0	0	0	0	0	0	0	0	0	0	0	0	0	0	0	0	0	0
P49951;F1MPU0	P49951;F1MPU0	652	Clathrin heavy chain 1 OS=Bos taurus OX=9913 GN=CLTC PE=1 SV=1;Clathrin heavy chain OS=Bos taurus OX=9913 GN=CLTC PE=3 SV=2	4	4	3	3.9	3.9	3.2	191.59	0.0044379	2.949	3966200	7	0	0	0	0	0	0	0	0	0	0	0	0	0	0	0	0	0	0	0	0	0	0	0	0	0	0	0	0	0	0	0	0	0	0	0
P50291	P50291	653	Follistatin OS=Bos taurus OX=9913 GN=FST PE=2 SV=2	3	3	3	15.1	15.1	15.1	37.958	0	14.125	43315000	11	0	0	0	0	0	0	0	0	0	0	0	0	4456400	0	0	0	0	0	0	0	0	0	0	0	0	0	0	0	0	0	0	0	0	0	0
P50397;P21856	P50397	654	Rab GDP dissociation inhibitor beta OS=Bos taurus OX=9913 GN=GDI2 PE=2 SV=3	14	14	14	43.4	43.4	43.4	50.488	0	80.747	375340000	59	10944000	5687300	2012900	3907000	0	0	0	0	11473000	6158100	6899100	3153000	20298000	5763500	2218400	6417200	0	0	0	0	7742900	23925000	0	0	8820700	0	0	0	18364000	11269000	0	0	7081600	3724400	4737900
P50448	P50448	655	Factor XIIa inhibitor OS=Bos taurus OX=9913 PE=1 SV=1	17	17	1	35.9	35.9	5.1	51.723	0	323.31	11221000000	1427	253040000	168700000	46940000	44930000	182700000	99402000	88162000	110500000	230940000	179740000	107780000	41087000	173440000	147140000	21232000	52689000	274289984	185670000	50596000	97371000	243380000	477300000	147400000	63072000	230390000	169230000	46242000	54373000	196960000	250340000	18873000	37446000	235990000	165450000	89550000
P52175;P52174;G1K1A3;F1MPL4;Q3T0Q4	P52175;P52174;G1K1A3;F1MPL4;Q3T0Q4	656	Nucleoside diphosphate kinase A 2 OS=Bos taurus OX=9913 GN=NME1-2 PE=1 SV=3;Nucleoside diphosphate kinase A 1 OS=Bos taurus OX=9913 GN=NME1-1 PE=1 SV=3;Nucleoside diphosphate kinase OS=Bos taurus OX=9913 GN=NME1 PE=3 SV=1;Nucleoside diphosphate kinase B OS	4	4	4	34.2	34.2	34.2	17.298	0	5.9834	71670000	21	0	1690300	0	0	2495300	0	2765200	0	0	0	0	0	0	0	0	0	0	0	0	0	0	0	0	0	0	0	0	0	0	0	0	0	0	0	0
P52556	P52556	657	Flavin reductase (NADPH) OS=Bos taurus OX=9913 GN=BLVRB PE=1 SV=2	3	3	3	19.4	19.4	19.4	22.132	0	6.5739	46860000	17	0	0	0	0	0	0	1802200	1491600	0	0	0	0	0	0	0	0	0	0	0	0	0	0	0	0	0	0	0	0	0	0	0	0	0	0	0
P54228	P54228	658	Cathelicidin-6 OS=Bos taurus OX=9913 GN=CATHL6 PE=1 SV=1	8	8	3	44.3	44.3	19	17.852	0	17.133	394970000	100	0	996100	12728000	11962000	0	0	0	0	0	0	0	2381500	0	0	9412000	0	0	0	0	0	0	0	0	0	0	0	3958200	0	0	0	35396000	0	1261400	1633500	21089000
P55052;G3N269	P55052;G3N269	659	Fatty acid-binding protein 5 OS=Bos taurus OX=9913 GN=FABP5 PE=1 SV=4;Fatty acid-binding protein 5 OS=Bos taurus OX=9913 GN=FABP5 PE=3 SV=1	6	6	6	56.3	56.3	56.3	15.074	0	49.083	189210000	54	0	0	2752500	3078500	0	1081800	3026700	6096300	0	0	0	4376100	0	0	0	0	0	0	0	0	0	0	0	0	0	0	0	0	0	0	2913100	0	0	0	0
P55859	P55859	660	Purine nucleoside phosphorylase OS=Bos taurus OX=9913 GN=PNP PE=1 SV=3	1	1	1	9	9	9	32.036	0	10.574	98303000	7	0	0	0	0	0	0	0	0	0	0	0	0	0	0	0	0	0	0	0	0	0	0	0	0	0	0	0	0	0	0	0	0	0	0	0
P55906;F1MBS3	P55906;F1MBS3	661	Transforming growth factor-beta-induced protein ig-h3 OS=Bos taurus OX=9913 GN=TGFBI PE=1 SV=2;Transforming growth factor-beta-induced protein ig-h3 OS=Bos taurus OX=9913 GN=TGFBI PE=4 SV=2	11	11	11	23.9	23.9	23.9	74.407	0	68.56	154730000	72	0	977870	1323300	4481200	1224000	965970	7205400	11819000	0	718880	0	0	0	0	0	0	0	0	0	0	0	0	0	0	0	0	0	0	0	0	0	2374200	0	0	816580
P56425	P56425	662	Cathelicidin-7 OS=Bos taurus OX=9913 GN=CATHL7 PE=2 SV=1	6	2	2	35.8	21.2	21.2	18.847	0	41.487	131980000	18	0	0	0	0	0	0	0	0	0	0	0	0	0	0	0	0	0	0	0	0	0	0	0	0	0	0	0	0	0	0	0	0	0	0	13475000
P58073	P58073	663	Parathyroid hormone-related protein OS=Bos taurus OX=9913 GN=PTHLH PE=2 SV=1	2	2	2	6.8	6.8	6.8	20.408	0	4.8432	4874900	14	412490	0	0	0	0	0	0	0	0	0	0	0	0	0	0	0	0	0	0	0	0	0	0	0	0	0	0	0	0	0	0	0	0	0	0
P60661	P60661	664	Myosin light polypeptide 6 OS=Bos taurus OX=9913 GN=MYL6 PE=2 SV=2	6	6	6	46.4	46.4	46.4	16.93	0	17.418	44241000	26	0	0	0	0	0	0	2148900	1857300	0	0	0	0	0	0	0	0	0	0	0	0	0	0	0	0	0	0	0	0	0	0	0	0	0	0	0
P60712	P60712	665	Actin, cytoplasmic 1 OS=Bos taurus OX=9913 GN=ACTB PE=1 SV=1	22	1	0	71.5	4.5	0	41.736	0	159.28	0	0	0	0	0	0	0	0	0	0	0	0	0	0	0	0	0	0	0	0	0	0	0	0	0	0	0	0	0	0	0	0	0	0	0	0	0
P61157;F1N049	P61157;F1N049	666	Actin-related protein 3 OS=Bos taurus OX=9913 GN=ACTR3 PE=1 SV=3;Actin-related protein 3 OS=Bos taurus OX=9913 GN=ACTR3 PE=3 SV=2	7	7	7	30.1	30.1	30.1	47.371	0	20.512	139140000	28	0	0	2933100	0	0	1993400	6811600	3619000	0	0	0	2949700	0	0	0	0	0	0	0	0	0	0	0	0	0	0	0	0	0	0	6406200	0	0	0	0
P62833;P61223	P62833;P61223	667	Ras-related protein Rap-1A OS=Bos taurus OX=9913 GN=RAP1A PE=1 SV=1;Ras-related protein Rap-1b OS=Bos taurus OX=9913 GN=RAP1B PE=2 SV=1	4	4	4	26.6	26.6	26.6	20.987	0	11.397	49803000	13	0	0	0	0	0	0	0	0	0	0	0	0	0	0	0	0	0	0	0	0	0	0	0	0	0	0	0	0	0	0	0	0	0	0	0
P61585;Q1RMJ6	P61585;Q1RMJ6	668	Transforming protein RhoA OS=Bos taurus OX=9913 GN=RHOA PE=1 SV=1;Rho-related GTP-binding protein RhoC OS=Bos taurus OX=9913 GN=RHOC PE=2 SV=1	3	3	3	20.2	20.2	20.2	21.768	0	11.733	21303000	11	0	0	0	0	0	0	0	0	0	0	0	0	0	0	0	0	0	0	0	0	0	0	0	0	0	0	0	0	0	0	0	0	0	0	0
P61823;P00669	P61823	669	Ribonuclease pancreatic OS=Bos taurus OX=9913 GN=RNASE1 PE=1 SV=1	6	4	4	63.3	54.7	54.7	16.461	0	182.25	2313800000	164	9803700	8074500	0	0	82495000	48680000	0	1985800	49771000	8461000	29955000	0	52625000	34416000	0	0	0	0	0	0	2744100	4934500	0	0	37222000	12083000	0	0	123480000	206260000	0	0	212120000	58329000	3199300
P62261	P62261	670	14-3-3 protein epsilon OS=Bos taurus OX=9913 GN=YWHAE PE=2 SV=1	9	9	7	34.1	34.1	27.1	29.174	0	237.14	223740000	50	1197400	0	3529200	3381100	0	2665000	8743600	8419700	0	0	0	0	1406500	0	3678300	5219400	0	0	0	0	0	0	0	0	0	0	0	0	0	0	3347400	0	0	0	0
P62871	P62871	671	Guanine nucleotide-binding protein G(I)/G(S)/G(T) subunit beta-1 OS=Bos taurus OX=9913 GN=GNB1 PE=1 SV=3	3	3	2	9.4	9.4	7.4	37.377	0.0094595	2.6376	2884500	3	465600	0	0	0	0	0	0	0	0	0	0	0	0	0	0	0	0	0	0	0	0	0	0	0	0	0	0	0	0	0	0	0	0	0	0
P62935;G3X8B1;G3MZS9;A4FV72	P62935;G3X8B1	672	Peptidyl-prolyl cis-trans isomerase A OS=Bos taurus OX=9913 GN=PPIA PE=1 SV=2;Peptidyl-prolyl cis-trans isomerase OS=Bos taurus OX=9913 GN=LOC613401 PE=3 SV=1	6	6	6	43.9	43.9	43.9	17.869	0	40.509	265540000	63	10103000	0	2829900	1163500	3988200	2000000	2186600	0	6112900	2266600	5518800	4786900	3877500	2120100	5483100	0	0	0	0	0	4664600	0	0	0	0	0	3893600	0	7897000	0	5511000	0	2930400	3089200	2512500
P63103;E1BDS9	P63103;E1BDS9	673	14-3-3 protein zeta/delta OS=Bos taurus OX=9913 GN=YWHAZ PE=1 SV=1;Uncharacterized protein OS=Bos taurus OX=9913 PE=3 SV=2	8	6	5	42	34.7	30.6	27.745	0	79.661	102730000	36	0	0	2062900	0	0	0	2578600	3019000	0	0	0	0	0	0	0	0	0	0	0	0	0	0	0	0	0	0	0	0	0	0	3658000	0	0	0	0
P63243	P63243	674	Receptor of activated protein C kinase 1 OS=Bos taurus OX=9913 GN=RACK1 PE=2 SV=3	2	2	2	13.6	13.6	13.6	35.076	0.0033223	3.5819	12605000	3	0	0	0	0	0	0	2842800	0	0	0	0	0	0	0	0	0	0	0	0	0	0	0	0	0	0	0	0	0	0	0	0	0	0	0	0
P63258	P63258	675	Actin, cytoplasmic 2 OS=Bos taurus OX=9913 GN=ACTG1 PE=1 SV=1	22	22	1	71.5	71.5	4.5	41.792	0	323.31	19112000000	1637	12492000	36276000	231330000	177160000	56306000	93661000	568000000	307260000	26516000	30247000	36285000	207060000	26297000	24145000	374460000	333409984	12300000	1111400	321720000	131580000	44976000	39184000	107510000	292969984	43535000	3025000	263940000	214310000	33481000	2310400	426849984	281769984	47508000	29555000	333329984
P68103;E1B9F6;G3N0P6;Q32PH8;E1BED8;E1BPF4;E1B7J1;G3N2F0	P68103;E1B9F6;G3N0P6;Q32PH8;E1BED8;E1BPF4;E1B7J1	676	Elongation factor 1-alpha 1 OS=Bos taurus OX=9913 GN=EEF1A1 PE=1 SV=1;Elongation factor 1-alpha OS=Bos taurus OX=9913 PE=3 SV=2;Uncharacterized protein OS=Bos taurus OX=9913 PE=3 SV=1;Elongation factor 1-alpha 2 OS=Bos taurus OX=9913 GN=EEF1A2 PE=2 SV=1;Un	9	9	9	27.7	27.7	27.7	50.14	0	22.37	726580000	132	0	1930400	7977300	11963000	1162700	4169300	29584000	16110000	0	0	1308000	11493000	0	1215000	4635600	27514000	0	1840800	7864300	2304700	0	0	2737300	4829200	0	0	7634400	6930400	0	0	4600700	6247900	0	1047800	3321500
P68138;Q3ZC07;P62739;Q5E9B5;G8JKX4;F1MKC4	P68138;Q3ZC07;P62739;Q5E9B5;G8JKX4;F1MKC4	677	Actin, alpha skeletal muscle OS=Bos taurus OX=9913 GN=ACTA1 PE=1 SV=1;Actin, alpha cardiac muscle 1 OS=Bos taurus OX=9913 GN=ACTC1 PE=2 SV=1;Actin, aortic smooth muscle OS=Bos taurus OX=9913 GN=ACTA2 PE=1 SV=1;Actin, gamma-enteric smooth muscle OS=Bos taur	18	7	7	56.5	28.9	28.9	42.051	0	116.08	3149100000	258	925200	2650500	43747000	40931000	3097900	5652100	67233000	11574000	0	0	0	17244000	0	2990800	62263000	29358000	0	0	0	0	0	0	0	9137600	0	0	44509000	11442000	0	0	71526000	8831200	2886000	0	64801000
P79105;G3N2H5	P79105;G3N2H5	678	Protein S100-A12 OS=Bos taurus OX=9913 GN=S100A12 PE=1 SV=3;Protein S100 OS=Bos taurus OX=9913 GN=S100A12 PE=1 SV=1	7	7	7	68.5	68.5	68.5	10.685	0	31.67	5085100000	355	0	3704900	58294000	127340000	3252000	33675000	97847000	20682000	0	1845300	1885400	26898000	2764300	5103400	89438000	255640000	0	5124200	55757000	24110000	0	0	46817000	21603000	0	0	60183000	42770000	0	0	75454000	74667000	2560800	2988000	188980000
P79136	P79136	679	F-actin-capping protein subunit beta OS=Bos taurus OX=9913 GN=CAPZB PE=1 SV=1	3	3	3	14.6	14.6	14.6	33.741	0	4.8824	18410000	12	0	0	0	0	0	0	0	0	0	0	0	0	0	0	0	0	0	0	0	0	0	0	0	0	0	0	0	0	0	0	0	0	0	0	0
P79345	P79345	680	NPC intracellular cholesterol transporter 2 OS=Bos taurus OX=9913 GN=NPC2 PE=1 SV=1	15	15	15	76.5	76.5	76.5	16.64	0	306.06	10961000000	1037	314160000	120440000	63663000	35457000	265370000	79086000	30185000	25496000	218950000	275100000	159920000	81449000	182600000	62442000	39525000	27864000	99440000	112190000	47019000	59011000	110160000	93866000	114180000	38334000	148160000	107940000	49760000	25267000	97767000	130770000	58424000	40794000	256310000	104050000	63197000
P80025;G3MXZ0	P80025;G3MXZ0	681	Lactoperoxidase OS=Bos taurus OX=9913 GN=LPO PE=1 SV=1;Lactoperoxidase OS=Bos taurus OX=9913 GN=LPO PE=1 SV=1	36	36	36	61	61	61	80.641	0	323.31	55882000000	4037	1166400000	610220032	130560000	86363000	1192499968	514129984	161260000	84158000	1146700032	485960000	469880000	181230000	1581699968	1154899968	234780000	228760000	1550099968	611729984	266190000	337089984	1490700032	742760000	256300000	317089984	867310016	674390016	260630000	172870000	1006099968	961409984	171930000	75786000	1416099968	979820032	217280000
P80177	P80177	682	Macrophage migration inhibitory factor OS=Bos taurus OX=9913 GN=MIF PE=1 SV=6	1	1	1	7.8	7.8	7.8	12.343	0.0029985	3.0073	44078000	13	0	0	0	0	0	0	0	0	0	0	0	0	0	0	0	0	0	0	0	0	0	0	0	0	0	0	0	0	0	0	0	0	0	0	0
P80195	P80195	683	Glycosylation-dependent cell adhesion molecule 1 OS=Bos taurus OX=9913 GN=GLYCAM1 PE=1 SV=2	14	14	14	67.3	67.3	67.3	17.151	0	241.69	212050000000	3662	4627500032	2578599936	339310016	346820000	5643599872	3183300096	509560000	830400000	7000000000	5470199808	1942400000	945740032	5303900160	2927200000	240780000	223560000	6270400000	2864699904	1085600000	1824000000	5033800192	2825299968	1391399936	949020032	2752499968	3356499968	417580000	306489984	1963200000	1480999936	236600000	164920000	5654600192	2204100096	587929984
P80311	P80311	684	Peptidyl-prolyl cis-trans isomerase B OS=Bos taurus OX=9913 GN=PPIB PE=1 SV=4	3	3	3	17.6	17.6	17.6	23.743	0	5.3972	51012000	10	0	0	0	0	3875400	0	0	0	0	0	0	0	0	0	0	0	0	0	0	0	0	0	0	0	0	0	0	0	0	0	0	0	0	0	0
P80457	P80457	685	Xanthine dehydrogenase/oxidase OS=Bos taurus OX=9913 GN=XDH PE=1 SV=4	66	66	1	66	66	0.8	146.79	0	323.31	41437000000	4173	1212899968	257270000	188690000	60393000	1068400000	350630016	81028000	91512000	1060800000	884030016	1055699968	403750016	1072400000	372049984	192150000	125800000	911070016	387649984	504350016	434070016	1508999936	1264899968	763859968	372200000	696249984	556689984	288569984	123560000	1014000000	959070016	264270000	256290000	608529984	586830016	137250000
P81187	P81187	686	Complement factor B OS=Bos taurus OX=9913 GN=CFB PE=1 SV=2	34	34	34	50.2	50.2	50.2	85.365	0	323.31	11415000000	1608	71940000	104340000	108000000	127470000	83032000	122520000	165400000	151920000	81288000	89300000	84356000	108270000	79976000	63678000	67936000	131900000	125060000	60802000	69915000	79528000	80020000	24671000	44257000	72167000	82860000	101750000	71868000	58340000	106880000	121900000	119930000	76362000	93711000	142160000	152540000
P81265	P81265	687	Polymeric immunoglobulin receptor OS=Bos taurus OX=9913 GN=PIGR PE=2 SV=1	35	35	7	51.9	51.9	9.9	82.434	0	323.31	147110000000	4532	2864300032	1633200000	1369200000	1344400000	3123300096	1272300032	523990016	878000000	3261499904	2854200064	2509700096	1447800064	1823200000	1803200000	1098499968	1244700032	2444900096	1521900032	1168999936	686790016	2922599936	1679200000	1487000064	1156600064	1976000000	1184600064	773790016	521500000	2785700096	2543800064	1294099968	836499968	1941500032	1721100032	941880000
P81644	P81644	688	Apolipoprotein A-II OS=Bos taurus OX=9913 GN=APOA2 PE=1 SV=2	2	2	2	26	26	26	11.202	0	10.537	99378000	21	0	0	0	0	0	0	0	0	0	0	0	0	0	0	0	0	0	0	0	0	0	0	0	0	0	0	0	0	0	0	0	0	0	0	0
P81947;F2Z4C1;F6RP72;Q32KN8;F2Z4K0;P81948;F1MNF8;Q3ZCJ7;Q2HJB8	P81947;F2Z4C1;F6RP72;Q32KN8;F2Z4K0;P81948;F1MNF8;Q3ZCJ7	689	Tubulin alpha-1B chain OS=Bos taurus OX=9913 PE=1 SV=2;Tubulin alpha chain OS=Bos taurus OX=9913 GN=TUBA1A PE=3 SV=1;Tubulin alpha chain OS=Bos taurus OX=9913 GN=LOC100295712 PE=3 SV=1;Tubulin alpha-3 chain OS=Bos taurus OX=9913 GN=TUBA3 PE=2 SV=1;Tubulin	12	12	1	44.3	44.3	2.9	50.151	0	108.13	652420000	103	0	0	7399300	6354400	0	4551600	32327000	7470600	0	0	0	7873900	0	0	14104000	6075500	0	0	0	0	0	0	0	7308900	0	0	11228000	9244800	0	0	10908000	4231000	0	0	8414400
P82943	P82943	690	Regakine-1 OS=Bos taurus OX=9913 PE=1 SV=2	2	2	2	23.9	23.9	23.9	10.281	0	14.114	11475000	7	0	0	0	0	0	1000100	926590	0	0	0	0	0	0	0	0	0	0	0	0	0	0	0	0	0	0	0	0	0	0	0	0	0	0	0	0
Q5E9I6;P84080;P84081;A4IFP7;Q3SZF2	Q5E9I6;P84080;P84081;A4IFP7	691	ADP-ribosylation factor 3 OS=Bos taurus OX=9913 GN=ARF3 PE=2 SV=3;ADP-ribosylation factor 1 OS=Bos taurus OX=9913 GN=ARF1 PE=1 SV=2;ADP-ribosylation factor 2 OS=Bos taurus OX=9913 GN=ARF2 PE=2 SV=1;ADP ribosylation factor 5 OS=Bos taurus OX=9913 GN=ARF5 PE	7	7	7	54.7	54.7	54.7	20.601	0	21.494	124450000	16	0	0	0	0	5499800	3042200	5338000	3310700	0	0	0	0	0	0	0	0	0	0	0	0	0	0	0	0	0	0	0	0	0	0	0	0	0	0	0
Q05716	Q05716	693	Insulin-like growth factor-binding protein 4 OS=Bos taurus OX=9913 GN=IGFBP4 PE=2 SV=1	3	3	3	19	19	19	27.89	0	7.5452	4385500	9	0	0	0	0	0	0	0	0	0	0	0	0	0	0	0	0	0	0	0	0	0	0	0	0	0	0	0	0	0	0	0	0	0	0	0
Q05927;G3MZC1;F1MQM4	Q05927;G3MZC1	694	5-nucleotidase OS=Bos taurus OX=9913 GN=NT5E PE=1 SV=2;Uncharacterized protein OS=Bos taurus OX=9913 PE=3 SV=1	5	5	5	13.6	13.6	13.6	62.965	0	10.525	49161000	7	0	0	0	0	0	0	0	0	0	0	3939700	0	1931300	3012300	0	0	0	0	0	0	0	0	0	0	0	0	0	0	0	0	0	0	0	0	0
Q07537;Q08DM9	Q07537	695	Polypeptide N-acetylgalactosaminyltransferase 1 OS=Bos taurus OX=9913 GN=GALNT1 PE=1 SV=1	7	7	7	19.9	19.9	19.9	64.191	0	19.195	20464000	21	0	0	0	0	0	0	0	0	0	0	0	0	0	0	0	0	0	0	0	0	0	0	0	0	0	0	0	0	0	0	0	0	0	0	0
Q07722	Q07722	696	1-phosphatidylinositol 4,5-bisphosphate phosphodiesterase beta-4 (Fragment) OS=Bos taurus OX=9913 GN=PLCB4 PE=1 SV=1	3	3	1	5.6	5.6	1.5	117.11	0.0069252	2.7082	0	0	0	0	0	0	0	0	0	0	0	0	0	0	0	0	0	0	0	0	0	0	0	0	0	0	0	0	0	0	0	0	0	0	0	0	0
Q08D91	Q08D91	697	Keratin, type II cytoskeletal 75 OS=Bos taurus OX=9913 GN=KRT75 PE=2 SV=1	8	3	2	14.2	6.6	4.4	59.035	0.0033003	3.5599	1982400	13	0	0	0	0	0	0	0	0	0	0	0	0	0	0	0	0	0	0	0	0	0	0	0	0	0	0	0	0	0	0	0	0	0	0	0
Q08DG0	Q08DG0	698	Nuclear receptor binding factor 2 OS=Bos taurus OX=9913 GN=NRBF2 PE=2 SV=1	2	2	2	5.6	5.6	5.6	32.651	0.0094467	2.6299	0	0	0	0	0	0	0	0	0	0	0	0	0	0	0	0	0	0	0	0	0	0	0	0	0	0	0	0	0	0	0	0	0	0	0	0	0
Q08DI9	Q08DI9	699	Matrix metallopeptidase 19 OS=Bos taurus OX=9913 GN=MMP19 PE=2 SV=1	11	11	11	32.9	32.9	32.9	56.392	0	268.48	407580000	77	0	0	3405100	3617500	0	2023400	19950000	3670300	0	0	0	2550100	0	0	3552200	7446300	0	0	0	0	0	0	0	0	0	0	2740000	4119200	0	0	13185000	7392600	0	0	7312900
Q08DJ8	Q08DJ8	700	Heat shock factor protein 1 OS=Bos taurus OX=9913 GN=HSF1 PE=2 SV=1	2	2	2	6.1	6.1	6.1	56.701	0.0071023	2.7739	0	0	0	0	0	0	0	0	0	0	0	0	0	0	0	0	0	0	0	0	0	0	0	0	0	0	0	0	0	0	0	0	0	0	0	0	0
Q08DN1	Q08DN1	701	TNF receptor superfamily member 21 OS=Bos taurus OX=9913 GN=TNFRSF21 PE=2 SV=1	3	3	3	5.4	5.4	5.4	71.305	0	7.7922	8818400	11	0	0	0	0	0	0	0	0	0	0	0	0	0	0	0	0	0	0	0	0	0	0	0	0	0	0	0	0	0	0	0	0	0	0	0
Q08DT0	Q08DT0	702	RNA helicase OS=Bos taurus OX=9913 GN=DDX10 PE=2 SV=1	2	2	2	3.2	3.2	3.2	101.16	0.0095628	2.6536	0	0	0	0	0	0	0	0	0	0	0	0	0	0	0	0	0	0	0	0	0	0	0	0	0	0	0	0	0	0	0	0	0	0	0	0	0
Q08E01	Q08E01	704	Adducin 3 (Gamma) OS=Bos taurus OX=9913 GN=ADD3 PE=2 SV=1	2	2	2	4.6	4.6	4.6	75.326	0.0070423	2.7426	0	0	0	0	0	0	0	0	0	0	0	0	0	0	0	0	0	0	0	0	0	0	0	0	0	0	0	0	0	0	0	0	0	0	0	0	0
Q08E54	Q08E54	705	Amyloid beta (A4) protein OS=Bos taurus OX=9913 GN=APP PE=2 SV=1	3	3	3	5.2	5.2	5.2	78.596	0	4.4367	8741100	23	0	0	0	0	0	0	0	0	0	0	0	0	0	0	0	0	0	0	0	0	0	0	0	0	0	0	0	0	0	0	0	0	0	0	0
Q0IIA2	Q0IIA2	707	Odorant-binding protein-like OS=Bos taurus OX=9913 GN=MGC151921 PE=2 SV=1	10	10	9	62.2	62.2	62.2	19.604	0	158.61	4907200000	461	355510016	227100000	78153000	149410000	32872000	10948000	20396000	42112000	35405000	17673000	16042000	11932000	12705000	11936000	1403100	66561000	65730000	24793000	23500000	9955900	31243000	12773000	10042000	26729000	57440000	7253000	7039800	36098000	26468000	21928000	2907300	15558000	126760000	41163000	12893000
Q0IIG8	Q0IIG8	708	Ras-related protein Rab-18 OS=Bos taurus OX=9913 GN=RAB18 PE=2 SV=1	3	3	3	20.4	20.4	20.4	22.991	0	83.684	28123000	0	0	0	0	0	0	0	0	0	0	0	0	0	0	0	0	0	0	0	0	0	0	0	0	0	0	0	0	0	0	0	0	0	0	0	0
Q0IIH5	Q0IIH5	709	Nucleobindin 2 OS=Bos taurus OX=9913 GN=NUCB2 PE=1 SV=1	19	19	19	54.2	54.2	54.2	49.188	0	292.06	3966300000	791	156360000	66778000	10745000	5301700	120370000	32352000	12798000	7920800	180300000	71443000	42556000	17774000	138760000	71474000	5962100	964040	69943000	4582500	1342500	914380	97598000	8388400	9388200	6630100	127230000	15897000	5161800	0	97091000	44453000	6348500	1220400	99919000	68507000	12764000
Q0III8	Q0III8	710	RNASET2 protein (Fragment) OS=Bos taurus OX=9913 GN=RNASET2 PE=2 SV=1	2	2	2	11	11	11	32.829	0	6.2523	20309000	17	0	0	0	0	0	1338100	1744800	1698900	0	0	0	0	0	0	0	0	0	0	0	0	0	0	0	0	0	0	0	0	0	0	0	0	0	0	0
Q0P569	Q0P569	711	Nucleobindin-1 OS=Bos taurus OX=9913 GN=NUCB1 PE=2 SV=1	28	28	28	58.2	58.2	58.2	54.982	0	323.31	16332000000	2888	567779968	205650000	93016000	67197000	330910016	103160000	71571000	65799000	400060000	216810000	207900000	82275000	489310016	192940000	51816000	56574000	293070016	128270000	95606000	63872000	340550016	176570000	210630000	99243000	290889984	142140000	80101000	73923000	311840000	231930000	83075000	71436000	286630016	163870000	68283000
Q0P5D6	Q0P5D6	712	Retinoic acid receptor responder (Tazarotene induced) 1 OS=Bos taurus OX=9913 GN=RARRES1 PE=2 SV=1	1	1	1	3.5	3.5	3.5	32.771	0.0070323	2.7379	1795700	5	0	0	0	0	0	0	0	0	0	0	0	0	0	0	0	0	0	0	0	0	0	0	0	0	0	0	0	0	0	0	0	0	0	0	0
Q0VCA5;G3X7R1	Q0VCA5;G3X7R1	716	Deoxynucleoside triphosphate triphosphohydrolase SAMHD1 OS=Bos taurus OX=9913 GN=SAMHD1 PE=2 SV=1;Deoxynucleoside triphosphate triphosphohydrolase SAMHD1 OS=Bos taurus OX=9913 GN=SAMHD1 PE=4 SV=1	5	5	5	11.7	11.7	11.7	68.238	0	10.078	11892000	5	0	0	0	0	0	0	1975000	0	0	0	0	0	0	0	0	0	0	0	0	0	0	0	0	0	0	0	0	0	0	0	0	0	0	0	0
Q0VCP3	Q0VCP3	717	Olfactomedin-like protein 3 OS=Bos taurus OX=9913 GN=OLFML3 PE=2 SV=1	9	9	9	28.6	28.6	28.6	45.886	0	193.03	342410000	62	3591200	2801000	4890200	6738300	0	0	5231800	2376400	0	0	0	0	0	0	3928100	11851000	0	0	0	0	0	0	0	0	0	0	10077000	0	0	0	3878000	5838200	0	2221400	5461500
Q0VCX2;F1N614	Q0VCX2;F1N614	718	Endoplasmic reticulum chaperone BiP OS=Bos taurus OX=9913 GN=HSPA5 PE=2 SV=1;Endoplasmic reticulum chaperone BiP OS=Bos taurus OX=9913 GN=HSPA5 PE=3 SV=2	19	19	18	33.4	33.4	31	72.399	0	273.44	1443400000	405	18578000	12327000	14796000	9694300	17237000	11428000	16384000	8877300	18113000	12611000	12756000	11492000	19401000	15716000	23270000	11019000	0	0	0	0	9453600	0	0	9292200	11607000	12765000	18278000	0	14424000	9968100	24202000	17986000	10653000	6239300	18190000
Q10741	Q10741	719	Disintegrin and metalloproteinase domain-containing protein 10 OS=Bos taurus OX=9913 GN=ADAM10 PE=1 SV=1	5	5	5	13.8	13.8	13.8	84.188	0	7.5212	63016000	7	0	0	0	0	0	0	0	0	0	0	0	0	0	0	0	0	0	0	0	0	0	0	0	0	0	0	0	0	0	0	0	0	0	0	0
Q148H2	Q148H2	720	Myosin light chain 6B OS=Bos taurus OX=9913 GN=MYL6B PE=2 SV=1	1	1	1	5.2	5.2	5.2	23.403	0.0044843	2.9902	2647000	3	0	0	0	0	0	0	0	0	0	0	0	0	0	0	0	0	0	0	0	0	0	0	0	0	0	0	0	0	0	0	0	0	0	0	0
Q148J6	Q148J6	722	Actin-related protein 2/3 complex subunit 4 OS=Bos taurus OX=9913 GN=ARPC4 PE=1 SV=3	3	3	3	18.5	18.5	18.5	19.667	0	12.519	46015000	7	0	0	0	0	0	0	0	0	0	0	0	0	0	0	0	0	0	0	0	0	0	0	0	0	0	0	0	0	0	0	0	0	0	0	0
Q17QC7	Q17QC7	724	Nectin cell adhesion molecule 2 OS=Bos taurus OX=9913 GN=NECTIN2 PE=2 SV=1	5	5	5	17.9	17.9	17.9	43.261	0	24.609	67797000	12	0	0	0	0	0	0	0	0	0	0	0	0	0	0	0	0	0	0	0	0	0	0	0	0	0	0	0	0	0	0	0	0	0	0	0
Q17QC8	Q17QC8	725	Complement factor properdin OS=Bos taurus OX=9913 GN=CFP PE=2 SV=1	6	6	6	18.1	18.1	18.1	50.75	0	14.476	24009000	16	0	0	0	0	0	0	1162300	0	0	0	0	0	0	0	0	0	0	0	0	0	0	0	0	0	0	0	0	0	0	0	0	0	0	0	0
Q17QR2	Q17QR2	726	STAM binding protein OS=Bos taurus OX=9913 GN=STAMBP PE=2 SV=1	3	3	3	4	4	4	48.067	0.0071429	2.789	361170000	16	0	0	0	0	0	0	0	0	0	0	0	0	0	0	0	0	0	0	0	0	0	0	0	0	0	0	0	0	0	0	0	0	0	0	0
Q1JPB0;G1K1L8;F1N2A2;F1N0T3;A6QPW6	Q1JPB0;G1K1L8	727	Leukocyte elastase inhibitor OS=Bos taurus OX=9913 GN=SERPINB1 PE=2 SV=2;Leukocyte elastase inhibitor OS=Bos taurus OX=9913 GN=SERPINB1 PE=3 SV=1	12	12	11	36.9	36.9	34.2	42.235	0	97.251	835110000	131	1466400	3609000	12534000	9582500	1400000	2891100	9728800	1750300	0	1822300	3528300	6103800	1605400	4109700	22485000	4451500	2839600	0	0	0	0	0	0	4223300	0	0	14956000	0	0	2401700	56892000	7014900	6192000	5044200	58131000
Q1JPD9	Q1JPD9	728	G protein-coupled receptor class C group 5 member B OS=Bos taurus OX=9913 GN=GPRC5B PE=2 SV=1	3	3	3	13.7	13.7	13.7	43.073	0	8.1361	17257000	3	0	0	0	0	0	0	0	0	0	0	0	0	0	0	0	0	0	0	0	0	0	0	0	0	0	0	0	0	0	0	0	0	0	0	0
Q1LZE9	Q1LZE9	729	Serine protease 23 OS=Bos taurus OX=9913 GN=PRSS23 PE=2 SV=1	6	6	6	22.1	22.1	22.1	42.445	0	13.909	237590000	25	0	0	0	3510400	0	0	2939300	0	0	0	0	0	0	0	0	9524200	0	0	0	0	0	0	0	0	0	0	0	0	0	0	0	0	0	0	3760400
Q58DH9;Q1RMM9	Q58DH9;Q1RMM9	730	Alpha-N-acetylgalactosaminidase OS=Bos taurus OX=9913 GN=NAGA PE=2 SV=1;Alpha-galactosidase OS=Bos taurus OX=9913 GN=NAGA PE=2 SV=1	2	2	2	5.6	5.6	5.6	46.532	0	13.892	26124000	5	0	0	0	0	0	0	0	0	1364700	0	0	0	0	0	0	0	0	0	0	0	0	0	0	0	0	0	0	0	0	0	0	0	0	0	0
Q28021;F1N319	Q28021;F1N319	731	Rho-associated protein kinase 2 OS=Bos taurus OX=9913 GN=ROCK2 PE=1 SV=1;Rho-associated protein kinase 2 OS=Bos taurus OX=9913 GN=ROCK2 PE=3 SV=2	3	3	2	2.8	2.8	1.6	160.8	0.0070621	2.7544	0	0	0	0	0	0	0	0	0	0	0	0	0	0	0	0	0	0	0	0	0	0	0	0	0	0	0	0	0	0	0	0	0	0	0	0	0
Q28038	Q28038	732	Melanoma-derived growth regulatory protein OS=Bos taurus OX=9913 GN=MIA PE=2 SV=1	2	2	2	21.5	21.5	21.5	14.353	0	8.8549	101440000	17	0	0	2197700	4128500	0	0	2521400	0	0	0	0	0	0	0	0	0	0	0	0	0	0	0	0	0	0	0	0	0	0	0	0	0	0	0	0
Q28046;G3X6T2;F1MCZ3	Q28046;G3X6T2;F1MCZ3	733	Adseverin OS=Bos taurus OX=9913 GN=SCIN PE=1 SV=1;Adseverin OS=Bos taurus OX=9913 GN=SCIN PE=4 SV=1;Adseverin OS=Bos taurus OX=9913 GN=SCIN PE=4 SV=2	13	13	13	23.8	23.8	23.8	80.577	0	77.733	196580000	86	0	0	1517000	0	0	1024000	5958100	3791300	0	0	0	1576000	0	0	0	0	0	0	0	0	0	0	0	0	0	0	0	0	0	0	0	0	0	0	0
Q28065;Q1RMN9	Q28065	734	C4b-binding protein alpha chain OS=Bos taurus OX=9913 GN=C4BPA PE=2 SV=1	24	24	24	46.6	46.6	46.6	68.886	0	323.31	3289400000	676	34127000	16408000	34786000	27877000	13908000	2430200	11310000	4025400	11828000	10002000	16489000	93990000	10807000	11658000	28491000	67145000	0	0	6715200	0	0	0	19311000	33585000	4222600	8999400	14788000	32891000	1301900	14935000	43371000	26580000	35555000	20689000	61239000
Q28085;F1MC45	Q28085;F1MC45	735	Complement factor H OS=Bos taurus OX=9913 GN=CFH PE=1 SV=3;Complement factor H OS=Bos taurus OX=9913 GN=CFH PE=4 SV=2	46	46	29	54.2	54.2	37.1	140.37	0	323.31	2298500000	471	12888000	22514000	24592000	71212000	10573000	14715000	95304000	88709000	12456000	14684000	14519000	14190000	7649700	9400700	12813000	67024000	0	0	0	8507400	0	0	0	0	10165000	4797100	2465000	31786000	0	2737700	2272000	5636700	8313900	4278000	24784000
Q28133	Q28133	736	Allergen Bos d 2 OS=Bos taurus OX=9913 PE=1 SV=1	6	5	5	32	27.3	27.3	19.56	0	58.035	245430000	34	50388000	4508100	1262300	0	0	0	688390	0	799150	0	0	461340	0	0	0	0	0	0	0	0	4140900	0	0	0	7047900	0	1054900	0	0	0	0	0	13413000	1631100	300520
Q28146;F1MN62;G3MWM9;Q28142;F1MMZ4;F1N119;F1MT47	Q28146;F1MN62;G3MWM9;Q28142	737	Neurexin-1 OS=Bos taurus OX=9913 GN=NRXN1 PE=1 SV=1;Neurexin-1 OS=Bos taurus OX=9913 GN=NRXN1 PE=4 SV=2;Neurexin-1 OS=Bos taurus OX=9913 GN=NRXN1 PE=4 SV=1;Neurexin-1-beta OS=Bos taurus OX=9913 GN=NRXN1 PE=1 SV=2	5	5	5	5.2	5.2	5.2	167.94	0	4.5802	0	0	0	0	0	0	0	0	0	0	0	0	0	0	0	0	0	0	0	0	0	0	0	0	0	0	0	0	0	0	0	0	0	0	0	0	0
Q28178	Q28178	738	Thrombospondin-1 OS=Bos taurus OX=9913 GN=THBS1 PE=2 SV=2	58	1	1	55.7	1.2	1.2	129.53	0	173.92	6534300	5	0	0	0	0	0	0	0	0	0	0	0	0	0	0	0	0	0	0	0	0	0	0	0	0	0	0	0	0	0	0	0	0	0	0	0
Q29437;Q9TTK6;E1BC10;E1BD43;E1BJN3;G3MX04;E1BC09	Q29437	739	Primary amine oxidase, liver isozyme OS=Bos taurus OX=9913 PE=1 SV=1	13	13	7	21.3	21.3	11.3	84.756	0	116.05	492920000	208	3869200	5912900	4503100	6078400	3633600	2826000	9662400	5753500	5592800	5208800	2329900	4963400	4155800	1437500	2780500	3032500	0	0	0	0	0	0	0	0	3725900	0	0	0	1821600	0	1694900	0	4026700	4695100	8277700
Q29443	Q29443	740	Serotransferrin OS=Bos taurus OX=9913 GN=TF PE=2 SV=1	59	54	3	77.6	73.7	5.1	77.752	0	323.31	104700000000	6014	991059968	748259968	778120000	717699968	665340032	909369984	1648400000	1716499968	886129984	882000000	707560000	1328600064	562320000	316150016	516340000	276320000	720940032	502600000	680049984	409929984	1206200064	513600000	405560000	695240000	998440000	366790016	704140032	664249984	1174599936	544830016	959880000	625180032	651779968	806179968	1075100032
Q29451	Q29451	741	Lysosomal alpha-mannosidase OS=Bos taurus OX=9913 GN=MAN2B1 PE=1 SV=4	5	5	5	6.3	6.3	6.3	112.92	0	9.8335	26074000	13	0	0	0	0	0	0	0	0	0	0	0	0	0	0	0	0	0	0	0	0	0	0	0	0	0	0	0	0	0	0	0	0	0	0	0
Q29RT9	Q29RT9	743	C-X-C motif chemokine 16 OS=Bos taurus OX=9913 GN=CXCL16 PE=2 SV=1	2	2	2	13.5	13.5	13.5	27.586	0.0090674	2.4683	251270000	20	0	0	19139000	15205000	0	0	6566600	0	0	0	0	9193700	0	0	0	0	0	0	0	0	0	0	0	0	0	0	0	0	0	0	0	0	0	0	0
Q29S21;P04263;E1BIL2;F1N362;Q28115	Q29S21	744	Keratin, type II cytoskeletal 7 OS=Bos taurus OX=9913 GN=KRT7 PE=2 SV=1	9	7	5	26.4	21.9	17.6	51.577	0	14.991	1291900000	125	0	0	0	0	0	0	0	0	0	0	0	0	0	0	0	0	0	0	0	0	0	0	0	0	0	0	0	0	0	0	0	0	0	0	0
Q2HJ49	Q2HJ49	745	Moesin OS=Bos taurus OX=9913 GN=MSN PE=2 SV=3	12	5	5	23.2	10.2	10.2	67.974	0	27.082	22760000	21	0	0	645950	0	0	0	0	0	0	0	0	0	0	0	0	0	0	0	0	0	0	0	0	0	0	0	0	0	0	0	0	0	0	0	0
Q2HJ57	Q2HJ57	746	Coactosin-like protein OS=Bos taurus OX=9913 GN=COTL1 PE=2 SV=3	5	5	5	35.9	35.9	35.9	16.01	0	141.56	83845000	23	0	0	0	0	1916700	0	7779900	1799700	0	0	0	0	0	0	3936400	0	0	0	0	0	0	0	0	0	0	0	0	0	0	0	0	0	0	0	0
Q2HJ86	Q2HJ86	747	Tubulin alpha-1D chain OS=Bos taurus OX=9913 GN=TUBA1D PE=1 SV=1	12	1	1	43.4	2	2	50.282	0	7.3817	104830000	21	0	0	0	0	0	0	0	0	0	0	0	0	0	0	0	0	0	0	0	0	0	0	0	0	0	0	0	0	0	0	0	0	0	0	0
Q2HJB6	Q2HJB6	748	Procollagen C-endopeptidase enhancer OS=Bos taurus OX=9913 GN=PCOLCE PE=2 SV=1	5	5	5	16.4	16.4	16.4	48.21	0	74.5	24321000	8	0	0	0	0	0	0	0	0	0	0	0	0	0	0	691800	0	0	0	0	0	0	0	0	0	0	0	0	0	0	0	0	0	0	0	0
Q2HJG5	Q2HJG5	750	Vacuolar protein sorting-associated protein 35 OS=Bos taurus OX=9913 GN=VPS35 PE=2 SV=1	2	2	2	4.4	4.4	4.4	91.75	0.009434	2.6286	1128600	5	0	0	0	0	0	0	0	0	0	0	0	0	0	0	0	0	0	0	0	0	0	0	0	0	0	0	0	0	0	0	0	0	0	0	0
Q2KIF2	Q2KIF2	751	Leucine-rich alpha-2-glycoprotein 1 OS=Bos taurus OX=9913 GN=LRG1 PE=1 SV=1	11	11	11	35.3	35.3	35.3	38.348	0	96.216	2230000000	470	14757000	12076000	10919000	14021000	21337000	12871000	30271000	30826000	25799000	29070000	21548000	20785000	40800000	25104000	12705000	16360000	29064000	30766000	42362000	43754000	60893000	52392000	0	31043000	26838000	26040000	14670000	22139000	37867000	34201000	17955000	9319300	15685000	12892000	21206000
Q2KIG3;P00732;P00730;F1MUG4	Q2KIG3	752	Carboxypeptidase B2 OS=Bos taurus OX=9913 GN=CPB2 PE=1 SV=1	5	5	5	12.3	12.3	12.3	48.821	0	20.719	64331000	22	2868000	0	0	0	0	0	0	0	0	0	0	0	0	0	0	0	0	0	0	0	0	0	0	0	0	0	0	0	0	0	0	0	0	0	0
Q2KIM0	Q2KIM0	753	Tissue alpha-L-fucosidase OS=Bos taurus OX=9913 GN=FUCA1 PE=2 SV=1	4	4	4	7.5	7.5	7.5	54.088	0	12.204	56308000	15	0	2635100	5008100	2630500	0	0	0	0	0	0	0	0	0	0	2676800	0	0	0	0	0	0	0	0	0	0	0	0	0	0	0	0	0	0	0	0
Q2KIS7	Q2KIS7	754	Tetranectin OS=Bos taurus OX=9913 GN=CLEC3B PE=2 SV=1	8	8	8	53	53	53	22.144	0	275.4	2331300000	424	34026000	30023000	12979000	17961000	40968000	22310000	23124000	14579000	33797000	29106000	21507000	13209000	36730000	42049000	16085000	32324000	46960000	23458000	0	0	89922000	26374000	23212000	21537000	50098000	49735000	15654000	18669000	33386000	45889000	11750000	18011000	23643000	15282000	9565500
Q2KIT0	Q2KIT0	755	Protein HP-20 homolog OS=Bos taurus OX=9913 PE=2 SV=1	7	7	7	49.2	49.2	49.2	20.646	0	76.149	3508500000	502	22768000	28635000	16062000	24901000	30368000	33503000	41678000	26800000	42491000	31583000	20835000	22192000	29755000	34547000	16167000	39736000	22268000	19791000	32292000	63011000	61541000	72614000	50512000	20107000	41341000	53185000	26433000	37133000	38943000	102410000	18521000	19746000	18352000	18458000	20463000
Q2KIU3	Q2KIU3	756	Protein HP-25 homolog 2 OS=Bos taurus OX=9913 PE=2 SV=1	4	4	4	27.9	27.9	27.9	22.911	0	70.154	4625100000	482	24274000	36994000	18457000	28711000	41658000	39202000	41038000	39595000	73534000	71706000	34441000	31663000	41179000	48939000	44031000	39301000	71598000	33054000	85064000	99263000	180010000	56424000	36944000	19559000	92299000	63754000	59295000	61699000	63422000	56350000	44207000	22514000	24175000	28722000	31931000
Q2KIV9	Q2KIV9	757	Complement C1q subcomponent subunit B OS=Bos taurus OX=9913 GN=C1QB PE=1 SV=1	2	2	2	13	13	13	26.399	0	3.9453	54368000	8	0	0	0	0	0	0	0	0	0	0	0	0	0	0	0	0	0	0	0	0	0	0	0	0	0	0	0	0	0	0	0	0	0	0	0
Q2KIX7	Q2KIX7	758	Protein HP-25 homolog 1 OS=Bos taurus OX=9913 PE=1 SV=1	4	4	4	22.6	22.6	22.6	22.555	0	32.187	1257900000	426	8615800	15629000	10626000	11294000	8853700	4352700	7766900	7292100	15054000	12187000	7465600	12957000	11048000	2450100	6826000	2657900	0	4446400	5888400	0	10168000	4569600	7574400	9073700	16969000	9344300	8502700	11496000	12156000	10686000	11492000	9854200	11029000	11248000	9437200
Q2KJ51	Q2KJ51	759	Angiopoietin-related protein 4 OS=Bos taurus OX=9913 GN=ANGPTL4 PE=2 SV=1	14	14	14	51	51	51	45.553	0	150.37	959000000	112	0	2776900	14339000	8607700	0	11677000	0	0	0	0	0	9506400	0	7229300	37714000	6079900	0	0	0	0	0	0	0	10843000	0	0	17331000	14038000	0	0	28000000	29951000	0	0	13250000
Q5EA62;Q2KJ89	Q5EA62;Q2KJ89	760	Fibulin-5 OS=Bos taurus OX=9913 GN=FBLN5 PE=2 SV=1;Fibulin-5 OS=Bos taurus OX=9913 GN=FBLN5 PE=2 SV=1	3	3	3	8.3	8.3	8.3	50.164	0	3.9686	13185000	1	0	0	0	0	0	0	0	0	0	0	0	0	0	0	0	0	0	0	0	0	0	0	0	0	0	0	0	0	0	0	0	0	0	0	0
Q2KJD0;E1B953	Q2KJD0	761	Tubulin beta-5 chain OS=Bos taurus OX=9913 GN=TUBB5 PE=2 SV=1	18	18	4	58.8	58.8	14.2	49.67	0	145.36	332580000	57	0	0	5986600	6528200	0	6902900	28644000	4104600	0	0	0	0	0	0	13761000	18695000	0	0	0	0	0	0	0	0	0	0	0	0	0	0	0	0	0	0	0
Q2KJF1	Q2KJF1	762	Alpha-1B-glycoprotein OS=Bos taurus OX=9913 GN=A1BG PE=1 SV=1	18	18	18	53.1	53.1	53.1	53.553	0	118.76	8415700000	971	54017000	60027000	37384000	48313000	70750000	55101000	99223000	91874000	115140000	104230000	79702000	72639000	141780000	93414000	63612000	105010000	83482000	110480000	57016000	123910000	214560000	122680000	74574000	86470000	132910000	148860000	69057000	88527000	127730000	221400000	75896000	83262000	65596000	59708000	88104000
Q2LGB2	Q2LGB2	763	Lymphocyte antigen 96 OS=Bos taurus OX=9913 GN=LY96 PE=2 SV=1	3	3	3	25	25	25	18.91	0	168.49	91441000	14	0	0	0	0	657560	0	4193800	0	610990	792430	1504900	0	0	0	6785200	0	0	0	0	0	0	0	0	1813300	0	0	0	0	0	0	0	0	0	0	0
Q2T9M9;F1MN69;E1BCK3	Q2T9M9;F1MN69;E1BCK3	764	Jhy protein homolog OS=Bos taurus OX=9913 GN=JHY PE=2 SV=1;Jhy protein homolog OS=Bos taurus OX=9913 GN=JHY PE=4 SV=2;Jhy protein homolog OS=Bos taurus OX=9913 GN=JHY PE=4 SV=2	4	4	4	6.3	6.3	6.3	87.992	0.0044183	2.9428	0	0	0	0	0	0	0	0	0	0	0	0	0	0	0	0	0	0	0	0	0	0	0	0	0	0	0	0	0	0	0	0	0	0	0	0	0
Q2T9Z2	Q2T9Z2	766	Fibronectin type III domain-containing protein 11 OS=Bos taurus OX=9913 PE=2 SV=1	1	1	1	3.6	3.6	3.6	38.196	0.0094213	2.6285	0	0	0	0	0	0	0	0	0	0	0	0	0	0	0	0	0	0	0	0	0	0	0	0	0	0	0	0	0	0	0	0	0	0	0	0	0
Q2TBX4	Q2TBX4	768	Heat shock 70 kDa protein 13 OS=Bos taurus OX=9913 GN=HSPA13 PE=2 SV=1	9	9	9	24	24	24	51.92	0	22.332	154990000	38	9438700	3666300	0	0	7585900	0	0	0	8488100	4710800	0	0	4314600	0	0	0	0	0	0	0	0	0	0	0	5494200	0	0	0	9336000	0	0	0	0	1606300	0
Q2UVX4;G3X7A5	Q2UVX4;G3X7A5	769	Complement C3 OS=Bos taurus OX=9913 GN=C3 PE=1 SV=2;Complement C3 OS=Bos taurus OX=9913 GN=C3 PE=4 SV=1	148	148	148	86.6	86.6	86.6	187.25	0	323.31	324040000000	17081	2478599936	4236999936	4101600000	3897299968	2232600064	3164800000	1907600000	2061799936	2133299968	4154899968	5311000064	4678700032	1449400064	3182799872	3537400064	3147399936	2242400000	3241299968	2598099968	2299599872	1258700032	2930299904	5266299904	3283099904	1496199936	2853799936	3376699904	2907800064	1340400000	3985600000	3030799872	2516300032	2424900096	4064100096	3707399936
Q32KV6	Q32KV6	772	Nucleotide exchange factor SIL1 OS=Bos taurus OX=9913 GN=SIL1 PE=2 SV=1	17	17	17	44.4	44.4	44.4	52.581	0	146.1	1269300000	311	48111000	13674000	5548600	2927800	53888000	5964300	903080	603420	39826000	24840000	8736700	5367000	95574000	31772000	2414300	3735500	33639000	8960900	0	4537300	8565300	8025500	0	0	45101000	15536000	2300900	0	19227000	6048000	0	0	33962000	7298900	1932000
Q32L05	Q32L05	773	Fizzy and cell division cycle 20 related 1 OS=Bos taurus OX=9913 GN=FZR1 PE=2 SV=1	2	2	2	6.9	6.9	6.9	54.723	0.0092105	2.5101	0	0	0	0	0	0	0	0	0	0	0	0	0	0	0	0	0	0	0	0	0	0	0	0	0	0	0	0	0	0	0	0	0	0	0	0	0
Q32LE5	Q32LE5	775	Isoaspartyl peptidase/L-asparaginase OS=Bos taurus OX=9913 GN=ASRGL1 PE=2 SV=1	8	8	8	43.5	43.5	43.5	32.05	0	31.489	1224000000	43	0	0	0	0	0	1745800	10761000	1811800	0	0	0	3006300	0	0	3289800	5412500	0	0	0	0	0	0	0	0	0	0	0	0	0	0	0	0	0	0	4585300
Q32PA1	Q32PA1	776	CD59 molecule OS=Bos taurus OX=9913 GN=CD59 PE=2 SV=1	3	3	3	22.3	22.3	22.3	13.663	0	15.946	642100000	113	6342400	0	7130000	3013300	11252000	15143000	5485800	10171000	0	0	0	4855700	0	0	0	0	0	0	0	0	0	0	0	0	0	0	0	0	0	0	0	0	0	9727700	6770500
Q3B7L9	Q3B7L9	777	KRR1 small subunit processome component homolog OS=Bos taurus OX=9913 GN=KRR1 PE=2 SV=2	4	4	4	7.1	7.1	7.1	43.649	0	3.8924	80424000000	2036	2363500032	785089984	146140000	0	1910700032	0	96870000	0	1284899968	1070400000	0	607689984	0	150130000	83829000	0	0	0	0	0	0	382000000	0	0	273350016	0	0	0	362360000	0	0	0	1020800000	643470016	105430000
Q3B7N2	Q3B7N2	778	Alpha-actinin-1 OS=Bos taurus OX=9913 GN=ACTN1 PE=2 SV=1	10	1	1	11.7	1.1	1.1	102.98	0.009396	2.6073	5689200	4	0	0	0	0	0	0	0	0	0	0	0	0	0	0	0	0	0	0	0	0	0	0	0	0	0	0	0	0	0	0	0	0	0	0	0
Q3MHL4	Q3MHL4	779	Adenosylhomocysteinase OS=Bos taurus OX=9913 GN=AHCY PE=2 SV=3	8	8	8	23.1	23.1	23.1	47.637	0	25.032	87024000	51	0	0	0	0	0	0	4293100	2795800	0	0	0	0	0	0	0	0	0	0	0	0	0	0	0	0	0	0	0	0	0	0	0	0	0	0	0
Q3MHM5;Q3ZBU7;G3X7R8;Q2HJ81	Q3MHM5;Q3ZBU7	780	Tubulin beta-4B chain OS=Bos taurus OX=9913 GN=TUBB4B PE=2 SV=1;Tubulin beta-4A chain OS=Bos taurus OX=9913 GN=TUBB4A PE=2 SV=1	15	2	2	49.7	6.5	6.5	49.83	0	9.093	49779000	27	0	0	0	0	0	0	0	0	0	0	0	0	0	0	0	0	0	0	0	0	0	0	0	0	0	0	0	0	0	0	0	0	0	0	0
Q3MHN2	Q3MHN2	781	Complement component C9 OS=Bos taurus OX=9913 GN=C9 PE=2 SV=1	14	14	14	33.4	33.4	33.4	61.998	0	143.93	2558500000	684	26361000	21170000	11112000	16774000	37463000	19772000	27818000	21044000	44598000	35037000	30683000	17403000	42237000	23119000	16538000	28196000	38096000	34829000	14598000	38652000	52069000	34296000	12616000	17447000	32542000	39456000	17016000	24759000	42911000	44344000	17008000	22110000	27456000	19521000	22976000
Q3MHN5	Q3MHN5	782	Vitamin D-binding protein OS=Bos taurus OX=9913 GN=GC PE=2 SV=1	25	25	2	52.5	52.5	2.3	53.341	0	323.31	21458000000	1913	174290000	148900000	96512000	143440000	216170000	154480000	303660000	241120000	282830016	237220000	183140000	163750000	308460000	238480000	155350000	138180000	240430000	135440000	222300000	236110000	525660000	219050000	218710000	188820000	325360000	182490000	198010000	261780000	335360000	364110016	241950000	264890000	190500000	143350000	191980000
Q3MHR7;F1MEL0	Q3MHR7	783	Actin-related protein 2/3 complex subunit 2 OS=Bos taurus OX=9913 GN=ARPC2 PE=1 SV=1	7	7	7	18.7	18.7	18.7	34.349	0	12.593	8639100000	93	0	0	71145000	100090000	0	0	152320000	175220000	0	0	0	62213000	0	0	0	0	0	0	0	0	0	0	0	0	0	0	0	0	0	0	0	0	0	0	90092000
Q3MHZ5	Q3MHZ5	784	FXYD domain-containing ion transport regulator 6 OS=Bos taurus OX=9913 GN=FXYD6 PE=3 SV=1	2	2	2	13.7	13.7	13.7	10.465	0	7.0924	212740000	40	0	0	0	0	0	0	0	0	10747000	8129900	7472200	0	5655500	0	0	0	0	0	0	0	0	0	0	0	0	0	0	0	7218000	0	0	0	0	0	0
Q3MI05	Q3MI05	785	Lysosomal protective protein OS=Bos taurus OX=9913 GN=CTSA PE=2 SV=1	4	4	4	9	9	9	53.98	0	8.8688	83717000	34	0	0	0	0	2055000	1772300	1989700	2199600	0	0	0	0	0	0	0	0	0	0	0	0	0	0	0	0	0	0	0	0	0	0	0	0	0	890560	0
Q3SX32	Q3SX32	786	Perilipin OS=Bos taurus OX=9913 GN=PLIN3 PE=2 SV=1	8	8	8	30.1	30.1	30.1	47.602	0	38.685	3789000000	37	198510000	0	0	0	0	0	0	0	423790016	264570000	129290000	85070000	246940000	0	0	0	0	0	0	0	132840000	0	172960000	101080000	0	0	0	0	0	0	0	0	140030000	94032000	0
Q3SX46	Q3SX46	787	C1GALT1-specific chaperone 1 OS=Bos taurus OX=9913 GN=C1GALT1C1 PE=2 SV=1	1	1	1	4.4	4.4	4.4	36.441	0.0043796	2.9232	13478000	9	0	0	0	0	0	0	0	0	0	0	0	0	0	0	0	0	0	0	0	0	0	0	0	0	0	0	0	0	0	0	0	0	0	0	0
Q9TT36;Q3SYR0	Q9TT36;Q3SYR0	788	Thyroxine-binding globulin OS=Bos taurus OX=9913 GN=SERPINA7 PE=2 SV=1;Serpin peptidase inhibitor, clade A (Alpha-1 antiproteinase, antitrypsin), member 7 OS=Bos taurus OX=9913 GN=SERPINA7 PE=2 SV=1	3	3	3	11.4	11.4	11.4	46.017	0	13.923	67449000	7	0	0	0	0	0	0	5475900	0	0	0	0	0	0	0	0	0	0	0	0	0	0	0	0	0	0	0	0	0	0	0	0	0	0	0	0
Q3SYR8	Q3SYR8	789	Immunoglobulin J chain OS=Bos taurus OX=9913 GN=JCHAIN PE=1 SV=1	6	6	6	47.8	47.8	47.8	17.857	0	38.018	10913000000	626	70679000	122700000	83759000	199800000	54954000	36688000	64572000	140480000	137840000	106100000	203670000	215880000	47346000	37847000	36959000	74275000	46131000	30436000	37095000	26588000	36089000	20801000	38398000	138200000	44455000	14702000	48837000	64408000	36542000	27750000	40855000	55754000	173770000	216420000	230810000
Q3SYU2	Q3SYU2	790	Elongation factor 2 OS=Bos taurus OX=9913 GN=EEF2 PE=2 SV=3	9	9	9	14.5	14.5	14.5	95.367	0	72.111	561520000	29	0	0	3990600	4884300	2684100	1647300	9067000	3713100	0	0	0	0	0	0	0	0	0	0	0	0	0	0	0	0	0	0	0	0	0	0	0	0	0	9563900	0
Q3SYW2;A0A0A0MP91;Q0V7N2	Q3SYW2;A0A0A0MP91;Q0V7N2	791	Complement C2 OS=Bos taurus OX=9913 GN=C2 PE=2 SV=1;Complement C2 OS=Bos taurus OX=9913 GN=C2 PE=3 SV=1;Complement C2 OS=Bos taurus OX=9913 GN=C2 PE=2 SV=1	12	12	12	22.3	22.3	22.3	82.905	0	35.805	326280000	75	1908100	3313300	2878500	8513900	4175200	0	5047800	9501700	4134700	3497800	2835600	2422300	0	0	0	0	0	0	0	0	0	0	6374300	6068000	0	3961600	0	6704300	0	0	0	0	4822500	3880600	9210700
Q3SZ54;Q3SZ65	Q3SZ54;Q3SZ65	792	Eukaryotic initiation factor 4A-I OS=Bos taurus OX=9913 GN=EIF4A1 PE=2 SV=1;Eukaryotic initiation factor 4A-II OS=Bos taurus OX=9913 GN=EIF4A2 PE=2 SV=1	2	2	1	7.4	7.4	3.4	46.153	0	26.975	20739000	3	0	0	0	0	0	0	2187600	1804800	0	0	0	0	0	0	0	0	0	0	0	0	0	0	0	0	0	0	0	0	0	0	0	0	0	0	0
Q3SZ62;Q32KV0;F1N2F2;G3N3V1	Q3SZ62	793	Phosphoglycerate mutase 1 OS=Bos taurus OX=9913 GN=PGAM1 PE=2 SV=3	6	6	6	31.9	31.9	31.9	28.852	0	97.538	512280000	234	1337000	1140100	5771100	9067300	4621300	3028000	14724000	7755000	0	3028500	0	5260600	1970100	2958800	11534000	12654000	0	0	0	0	0	0	0	10953000	0	0	4519500	0	0	0	6529800	6881700	0	0	7027700
Q3SZH5	Q3SZH5	795	Angiotensinogen (Serpin peptidase inhibitor, clade A, member 8) OS=Bos taurus OX=9913 GN=AGT PE=1 SV=1	10	10	10	42	42	42	45.456	0	155.73	1459900000	250	13287000	12314000	11593000	9250900	10951000	7033300	16981000	8426200	16772000	21035000	13767000	5188300	40428000	30857000	18083000	18267000	17115000	18701000	16269000	0	68042000	174250000	66711000	35340000	31793000	22708000	12786000	9188200	41503000	65891000	13064000	5840000	20920000	15204000	19565000
Q3SZI4	Q3SZI4	796	14-3-3 protein theta OS=Bos taurus OX=9913 GN=YWHAQ PE=1 SV=1	5	2	2	22	10.6	10.6	27.764	0	9.4344	3000000	4	0	0	0	0	0	0	0	0	0	0	0	0	0	0	0	0	0	0	0	0	0	0	0	0	0	0	0	0	0	0	0	0	0	0	0
Q5GN72;Q3SZR3	Q5GN72;Q3SZR3	797	Alpha-1-acid glycoprotein OS=Bos taurus OX=9913 GN=agp PE=2 SV=2;Alpha-1-acid glycoprotein OS=Bos taurus OX=9913 GN=ORM1 PE=2 SV=1	11	11	11	46.5	46.5	46.5	23.158	0	243.79	16801000000	1343	64202000	112790000	48432000	65112000	118340000	116210000	159080000	145360000	281680000	295360000	184710000	193420000	325609984	290520000	170850000	100840000	208650000	130310000	176490000	108760000	421870016	209930000	93490000	111750000	205120000	128800000	207670000	137290000	232020000	201240000	171590000	142510000	266450000	277889984	351929984
Q3SZV7	Q3SZV7	798	Hemopexin OS=Bos taurus OX=9913 GN=HPX PE=2 SV=1	23	23	23	58.8	58.8	58.8	52.209	0	323.31	17672000000	970	44996000	91717000	77546000	129800000	103580000	72821000	295830016	157460000	93168000	75109000	77484000	141490000	149480000	187370000	149820000	299920000	82452000	70426000	215980000	102950000	96527000	108820000	180680000	195370000	72180000	60276000	71804000	76311000	126500000	151310000	86320000	124530000	209290000	182080000	372480000
Q3SZX4	Q3SZX4	799	Carbonic anhydrase 3 OS=Bos taurus OX=9913 GN=CA3 PE=2 SV=3	1	1	1	6.2	6.2	6.2	29.37	0	26.904	9016600	2	0	0	0	0	0	0	0	0	0	0	0	0	0	0	0	0	0	0	0	0	0	0	0	0	0	0	0	0	0	0	0	0	0	0	0
Q3T004	Q3T004	800	Serum amyloid P-component OS=Bos taurus OX=9913 GN=APCS PE=2 SV=1	3	3	3	17.9	17.9	17.9	25.183	0	81.882	72822000	29	0	0	0	0	0	0	0	0	0	0	0	0	0	0	0	0	0	0	0	0	0	0	0	0	0	0	0	0	0	0	0	0	0	0	2152000
Q3T035	Q3T035	802	Actin-related protein 2/3 complex subunit 3 OS=Bos taurus OX=9913 GN=ARPC3 PE=1 SV=3	4	4	4	35.4	35.4	35.4	20.546	0	6.7788	8995400	8	0	0	0	0	0	0	1357400	0	0	0	0	0	0	0	0	0	0	0	0	0	0	0	0	0	0	0	0	0	0	0	0	0	0	0	0
Q3T0A3;G3N1I8	Q3T0A3;G3N1I8	803	Complement factor D OS=Bos taurus OX=9913 GN=CFD PE=2 SV=1;Uncharacterized protein OS=Bos taurus OX=9913 PE=4 SV=1	11	11	11	54.4	54.4	54.4	27.878	0	202.89	2042900000	313	20160000	27473000	10617000	12516000	3350100	4464000	11336000	7816200	17185000	36316000	33757000	21200000	63176000	216480000	21066000	10503000	23173000	33646000	13780000	12435000	43377000	70753000	91658000	72056000	22027000	18811000	3948800	17753000	43652000	81218000	20785000	11679000	8050800	19116000	13280000
Q3T0D0	Q3T0D0	804	Heterogeneous nuclear ribonucleoprotein K OS=Bos taurus OX=9913 GN=HNRNPK PE=2 SV=1	4	4	4	14.7	14.7	14.7	51.019	0	8.4393	15536000	2	0	0	0	0	0	0	0	0	0	0	0	0	0	0	0	0	0	0	0	0	0	0	0	0	0	0	0	0	0	0	0	0	0	0	0
Q3T0D5	Q3T0D5	805	60S ribosomal protein L30 OS=Bos taurus OX=9913 GN=RPL30 PE=3 SV=3	2	2	2	27	27	27	12.784	0	5.844	16303000	13	0	0	0	0	0	0	1479500	0	0	0	0	0	0	0	0	0	0	0	0	0	0	0	0	0	0	0	0	0	0	0	0	0	0	0	0
Q3T0I2	Q3T0I2	806	Pro-cathepsin H OS=Bos taurus OX=9913 GN=CTSH PE=2 SV=1	6	6	6	16.4	16.4	16.4	37.351	0	11.575	46522000	21	0	0	0	0	0	0	2793800	3693800	0	0	0	0	0	0	0	0	0	0	0	0	0	0	0	0	0	0	0	0	0	0	0	0	0	0	1786600
Q3T0P6;G3X7N4	Q3T0P6;G3X7N4	807	Phosphoglycerate kinase 1 OS=Bos taurus OX=9913 GN=PGK1 PE=2 SV=3;Phosphoglycerate kinase OS=Bos taurus OX=9913 GN=PGK1 PE=1 SV=1	13	13	13	43.2	43.2	43.2	44.537	0	204.42	958890000	196	595480	574010	6060700	18872000	2461700	2644200	45481000	16632000	1041300	0	0	4018600	1558000	567400	23574000	22292000	0	1244100	7340600	0	0	0	0	8019500	0	0	10151000	8871900	2564800	0	12393000	6455500	957640	0	17938000
Q3T145	Q3T145	809	Malate dehydrogenase, cytoplasmic OS=Bos taurus OX=9913 GN=MDH1 PE=2 SV=3	2	2	2	9	9	9	36.438	0.0030075	3.0431	24711000	6	0	0	0	0	0	0	0	0	0	0	0	0	0	0	0	0	0	0	0	0	0	0	0	0	0	0	0	0	0	0	0	0	0	0	0
Q3T169	Q3T169	811	40S ribosomal protein S3 OS=Bos taurus OX=9913 GN=RPS3 PE=2 SV=1	1	1	1	5.3	5.3	5.3	26.688	0	4.4442	7741100	3	0	0	0	0	0	0	0	0	0	0	0	0	0	0	0	0	0	0	0	0	0	0	0	0	0	0	0	0	0	0	0	0	0	0	0
Q3ZBD7	Q3ZBD7	812	Glucose-6-phosphate isomerase OS=Bos taurus OX=9913 GN=GPI PE=2 SV=4	7	7	7	21.5	21.5	21.5	62.854	0	21.045	205860000	68	0	857670	2642700	9020400	1047800	1302100	9583400	2433800	0	1143400	0	0	0	0	0	0	0	0	0	0	0	0	0	0	0	0	0	0	0	0	0	0	1586200	825030	5493500
Q3ZBK6	Q3ZBK6	814	U6 snRNA-associated Sm-like protein LSm4 OS=Bos taurus OX=9913 GN=LSM4 PE=2 SV=1	2	2	2	14.4	14.4	14.4	15.35	0.0032841	3.5389	79934000000	725	0	0	0	0	0	0	0	0	0	0	0	0	0	0	0	0	0	0	0	0	0	0	0	0	0	0	0	0	0	0	0	0	0	0	0
Q3ZBS7	Q3ZBS7	816	Vitronectin OS=Bos taurus OX=9913 GN=VTN PE=1 SV=1	9	9	9	26.5	26.5	26.5	53.575	0	45.193	171950000	41	2642300	0	0	0	2687000	0	4767700	2251900	0	0	0	0	0	0	0	0	0	0	0	0	0	0	0	0	0	0	0	0	0	0	0	0	0	0	0
Q3ZBY4	Q3ZBY4	817	Fructose-bisphosphate aldolase OS=Bos taurus OX=9913 GN=ALDOC PE=1 SV=2	2	1	1	13.7	6.3	6.3	39.381	0	18.806	12679000	2	0	0	0	0	0	0	0	0	0	0	0	0	0	0	0	0	0	0	0	0	0	0	0	0	0	0	0	0	0	0	0	0	0	0	0
Q3ZBZ1;F1MKI5	Q3ZBZ1;F1MKI5	818	45 kDa calcium-binding protein OS=Bos taurus OX=9913 GN=SDF4 PE=2 SV=1;45 kDa calcium-binding protein OS=Bos taurus OX=9913 GN=SDF4 PE=4 SV=2	14	14	14	54.1	54.1	54.1	41.106	0	262	1673200000	744	77631000	25601000	18750000	16590000	28884000	8130000	5668300	10855000	42888000	22257000	19188000	4202600	36644000	11421000	3363100	3942300	23425000	16029000	2884300	2991300	24731000	34755000	3951500	7900800	33746000	20168000	5454800	0	26923000	25303000	9561200	7247700	16019000	11065000	2804400
Q3ZC35	Q3ZC35	819	Cysteine rich angiogenic inducer 61 OS=Bos taurus OX=9913 GN=CCN1 PE=2 SV=1	7	7	7	33.5	33.5	33.5	42.177	0	88.744	268620000	83	3968200	3776500	4953000	4925900	0	9857900	2702500	0	0	0	0	5014000	0	11964000	10028000	20718000	0	0	0	0	0	0	0	0	0	5318800	7315100	0	0	0	4679100	0	2453000	3158800	9620100
Q3ZC64	Q3ZC64	820	Ephrin-A1 OS=Bos taurus OX=9913 GN=EFNA1 PE=2 SV=1	4	4	4	18	18	18	23.838	0	12.156	425610000	215	1429500	5284300	3093900	5014000	2567600	3992600	4092800	4094900	0	6085900	4909200	7731700	0	0	4191000	2293200	0	0	0	0	0	0	0	3067000	0	0	0	0	0	0	4248100	0	2312000	4074400	8595700
Q3ZC71	Q3ZC71	821	Dolichol-phosphate mannosyltransferase subunit 3 OS=Bos taurus OX=9913 GN=DPM3 PE=3 SV=1	1	1	1	10.9	10.9	10.9	10.142	0	6.1957	0	1	0	0	0	0	0	0	0	0	0	0	0	0	0	0	0	0	0	0	0	0	0	0	0	0	0	0	0	0	0	0	0	0	0	0	0
Q3ZC84	Q3ZC84	822	Cytosolic non-specific dipeptidase OS=Bos taurus OX=9913 GN=CNDP2 PE=2 SV=1	5	5	5	15.8	15.8	15.8	52.655	0	12.63	68286000	20	0	0	0	0	0	0	3634700	1483200	0	0	0	0	0	0	0	0	0	0	0	0	0	0	0	0	0	0	0	0	0	0	0	0	0	0	0
Q3ZCH5	Q3ZCH5	823	Zinc-alpha-2-glycoprotein OS=Bos taurus OX=9913 GN=AZGP1 PE=2 SV=1	23	23	23	60.2	60.2	60.2	33.851	0	278.14	44240000000	3167	753020032	474129984	379080000	452660000	799129984	378840000	293480000	324680000	844499968	640600000	493540000	228050000	554729984	405700000	153810000	351920000	637440000	322600000	281569984	159800000	375769984	463840000	603200000	360920000	700979968	386700000	313030016	394140000	393430016	387280000	175100000	251830000	792819968	498750016	312169984
Q3ZCI4	Q3ZCI4	824	6-phosphogluconate dehydrogenase, decarboxylating OS=Bos taurus OX=9913 GN=PGD PE=1 SV=2	12	12	12	35.2	35.2	35.2	53.076	0	55.138	199680000	59	0	0	0	0	1341600	2013900	18304000	2807200	0	0	0	0	0	0	0	0	0	0	0	0	0	0	0	0	0	0	2629800	0	0	0	4481100	0	0	0	6835700
Q56JZ9;P60984	Q56JZ9;P60984	825	Glia maturation factor gamma OS=Bos taurus OX=9913 GN=GMFG PE=2 SV=1;Glia maturation factor beta OS=Bos taurus OX=9913 GN=GMFB PE=1 SV=2	2	2	2	7.7	7.7	7.7	16.77	0.0091743	2.5022	246800	3	0	0	0	0	0	0	0	0	0	0	0	0	0	0	0	0	0	0	0	0	0	0	0	0	0	0	0	0	0	0	0	0	0	0	0
Q58CQ2	Q58CQ2	826	Actin-related protein 2/3 complex subunit 1B OS=Bos taurus OX=9913 GN=ARPC1B PE=1 SV=4	3	3	3	11.8	11.8	11.8	40.975	0	9.565	75698000	26	0	0	0	0	0	0	1756800	804810	0	0	0	0	0	0	0	0	0	0	0	0	0	0	0	0	0	0	0	0	0	0	0	0	0	0	0
Q58CS5	Q58CS5	827	FGD1 family, member 3 OS=Bos taurus OX=9913 GN=FGD3 PE=2 SV=1	3	3	3	9.3	9.3	9.3	80.673	0.0096022	2.6665	422590	1	0	0	0	0	0	0	0	0	0	0	0	0	0	0	0	0	0	0	0	0	0	0	0	0	0	0	0	0	0	0	0	0	0	0	0
Q58CS8	Q58CS8	828	N-acetylglucosamine-1-phosphotransferase subunit gamma OS=Bos taurus OX=9913 GN=GNPTG PE=1 SV=4	3	3	3	11.8	11.8	11.8	33.783	0	12.993	29736000	36	0	0	0	0	0	0	0	0	0	0	0	0	1658900	0	0	0	0	0	0	0	0	0	0	0	0	0	0	0	0	0	0	0	0	0	0
Q58D34	Q58D34	829	Peptidase inhibitor 16 OS=Bos taurus OX=9913 GN=PI16 PE=2 SV=1	3	3	3	11	11	11	49.326	0	6.8616	6108100	2	0	0	0	0	0	0	0	0	0	0	0	0	0	0	0	0	0	0	0	0	0	0	0	0	0	0	0	0	0	0	0	0	0	0	0
Q58D62	Q58D62	830	Fetuin-B OS=Bos taurus OX=9913 GN=FETUB PE=1 SV=1	5	5	5	19.9	19.9	19.9	42.663	0	27.664	128820000	41	0	0	0	0	0	0	2336400	5057000	0	0	0	0	0	0	0	0	0	0	0	0	0	0	0	0	0	0	0	0	0	0	0	0	0	0	813020
Q58D84	Q58D84	831	Follistatin-related protein 1 OS=Bos taurus OX=9913 GN=FSTL1 PE=2 SV=1	3	3	3	10.4	10.4	10.4	34.856	0	6.596	3167500	7	0	0	0	0	0	0	0	0	0	0	0	0	0	0	0	0	0	0	0	0	0	0	0	0	0	0	0	0	0	0	0	0	0	0	0
Q58DD4	Q58DD4	832	Syndecan-2 OS=Bos taurus OX=9913 GN=SDC2 PE=2 SV=1	2	2	2	7.4	7.4	7.4	22.399	0	16.428	7834000	21	0	0	0	0	0	0	0	0	0	0	0	0	2003400	0	0	0	0	0	0	0	0	0	0	0	0	0	0	0	0	0	0	0	0	0	0
Q58DL9	Q58DL9	833	Phospholipid transfer protein isoform a OS=Bos taurus OX=9913 GN=PLTP PE=2 SV=1	8	8	8	21.6	21.6	21.6	56.428	0	36.048	2932500000	40	0	0	0	0	0	0	14102000	8462200	0	0	0	0	0	0	0	0	0	0	0	0	0	0	0	0	0	0	0	0	0	0	0	0	0	0	0
Q58DP6;P15467	Q58DP6;P15467	834	Ribonuclease 4 OS=Bos taurus OX=9913 GN=RNASE4 PE=2 SV=1;Ribonuclease 4 OS=Bos taurus OX=9913 GN=RNASE4 PE=1 SV=4	7	7	7	51.7	51.7	51.7	16.938	0	104.54	7184200000	834	60326000	98716000	127060000	119510000	57138000	96051000	46857000	45576000	61695000	69863000	108460000	70524000	38114000	49786000	56181000	66186000	0	27015000	42938000	26582000	27774000	17630000	65313000	66087000	51769000	36123000	123880000	120850000	32848000	44204000	87796000	76955000	72615000	94652000	99423000
Q5BIR5	Q5BIR5	835	Serpin B8 OS=Bos taurus OX=9913 GN=SERPINB8 PE=2 SV=1	3	2	2	10.2	7.5	7.5	42.172	0.0093583	2.6006	104630000	23	0	0	0	0	0	0	0	0	0	0	0	0	0	0	0	0	0	0	0	0	0	0	0	0	0	0	0	0	0	0	0	0	0	0	0
Q5E947	Q5E947	836	Peroxiredoxin-1 OS=Bos taurus OX=9913 GN=PRDX1 PE=2 SV=1	7	6	6	52.3	48.2	48.2	22.209	0	15.423	364810000	88	1569400	1966500	6333600	4803200	2999700	4029200	13852000	15466000	1774300	1118900	2046400	7715300	0	0	6103600	3650300	0	0	0	0	0	0	0	0	0	0	0	0	0	0	2930200	0	1315400	1273000	4795800
Q5E956	Q5E956	837	Triosephosphate isomerase OS=Bos taurus OX=9913 GN=TPI1 PE=2 SV=3	11	11	11	69.1	69.1	69.1	26.689	0	70.202	666790000	242	0	1880000	4973900	15298000	2170300	2143500	33797000	10126000	0	0	2102600	4544000	0	1959100	10277000	23760000	0	0	0	0	0	0	4291000	11431000	0	0	5624100	3051400	0	0	8895700	12814000	2320500	0	12726000
Q5E9B1	Q5E9B1	839	L-lactate dehydrogenase B chain OS=Bos taurus OX=9913 GN=LDHB PE=2 SV=4	11	8	8	38.6	31.7	31.7	36.723	0	52.608	158190000	64	0	0	2222500	1558600	1285600	1292300	5997100	1784400	0	0	0	1570900	0	0	0	3905000	0	0	0	0	0	0	0	0	0	0	2303900	0	0	4409500	2757900	0	678970	681730	1021500
Q5E9B7	Q5E9B7	840	Chloride intracellular channel protein 1 OS=Bos taurus OX=9913 GN=CLIC1 PE=2 SV=3	3	3	3	17.4	17.4	17.4	26.992	0	4.5898	29590000	3	0	0	0	0	0	0	0	0	0	0	0	0	0	0	0	0	0	0	0	0	0	0	0	0	0	0	0	0	0	0	0	0	0	0	0
Q5E9F5	Q5E9F5	841	Transgelin-2 OS=Bos taurus OX=9913 GN=TAGLN2 PE=2 SV=3	2	2	2	9.5	9.5	9.5	22.426	0	8.6113	5330900	5	0	0	0	0	0	0	1042600	0	0	0	0	0	0	0	0	0	0	0	0	0	0	0	0	0	0	0	0	0	0	0	0	0	0	0	0
Q5E9F7	Q5E9F7	842	Cofilin-1 OS=Bos taurus OX=9913 GN=CFL1 PE=2 SV=3	9	9	8	58.4	58.4	51.8	18.518	0	177.35	879050000	258	0	1362300	12010000	10615000	3150000	6190300	31024000	16897000	0	1013800	0	7797700	0	0	10506000	7220200	0	0	0	4067600	0	0	0	23169000	0	0	17633000	6070700	0	0	25554000	10426000	1973200	1938600	20630000
Q5E9M8	Q5E9M8	843	Sideroflexin-1 OS=Bos taurus OX=9913 GN=SFXN1 PE=2 SV=3	3	3	3	14	14	14	35.689	0.0030912	3.1579	0	0	0	0	0	0	0	0	0	0	0	0	0	0	0	0	0	0	0	0	0	0	0	0	0	0	0	0	0	0	0	0	0	0	0	0	0
Q5EA61	Q5EA61	844	Creatine kinase B-type OS=Bos taurus OX=9913 GN=CKB PE=1 SV=1	13	13	13	43.8	43.8	43.8	42.719	0	145.1	412440000	110	0	0	1233900	1547100	396640	1334700	53243000	22375000	0	0	0	753120	0	0	1712600	3077100	0	0	0	0	0	0	0	0	0	0	0	0	0	0	0	0	0	0	0
Q5KR47	Q5KR47	845	Tropomyosin alpha-3 chain OS=Bos taurus OX=9913 GN=TPM3 PE=2 SV=1	3	2	2	13	9.2	9.2	32.818	0	5.381	7044800	2	0	0	0	0	0	0	0	0	0	0	0	0	0	0	0	0	0	0	0	0	0	0	0	0	0	0	0	0	0	0	0	0	0	0	0
Q5KR48	Q5KR48	846	Tropomyosin beta chain OS=Bos taurus OX=9913 GN=TPM2 PE=2 SV=1	1	1	1	5.6	5.6	5.6	32.836	0.0044118	2.9418	6610200	2	0	0	0	0	0	0	0	0	0	0	0	0	0	0	0	0	0	0	0	0	0	0	0	0	0	0	0	0	0	0	0	0	0	0	0
Q6B411	Q6B411	847	Lysozyme C, milk isozyme OS=Bos taurus OX=9913 PE=2 SV=1	2	2	2	21.6	21.6	21.6	16.782	0	19.252	39755000	4	0	0	0	0	0	0	0	0	0	0	0	0	0	0	0	0	0	0	0	0	0	0	0	0	0	0	0	0	0	0	0	0	0	0	0
Q6QRN7	Q6QRN7	848	PP1201 protein OS=Bos taurus OX=9913 GN=TMBIM1 PE=2 SV=1	1	1	1	3.9	3.9	3.9	33.948	0	5.2651	8154500	14	0	0	0	0	0	0	0	0	0	0	0	0	0	0	0	0	0	0	0	0	0	0	0	0	0	0	0	0	0	0	0	0	0	0	0
Q71SP7;F1N647	Q71SP7;F1N647	849	Fatty acid synthase OS=Bos taurus OX=9913 GN=FASN PE=2 SV=1;Fatty acid synthase OS=Bos taurus OX=9913 GN=FASN PE=1 SV=2	6	6	6	3.5	3.5	3.5	274.55	0	6.78	25031000	17	0	1769800	1522300	907590	0	0	0	0	0	0	1255200	1336900	0	0	0	0	0	0	0	0	0	0	0	0	0	0	0	0	0	0	0	0	0	0	0
Q762I5	Q762I5	850	Resistin OS=Bos taurus OX=9913 GN=RETN PE=3 SV=1	3	3	3	35.8	35.8	35.8	11.469	0	8.3149	126640000	30	0	0	0	0	0	0	0	0	0	0	0	0	0	0	1667900	0	0	0	0	0	0	0	0	0	0	0	0	0	0	0	0	0	0	0	12795000
Q76LV1;G5E507;G3N2V5	Q76LV1;G5E507	851	Heat shock protein HSP 90-beta OS=Bos taurus OX=9913 GN=HSP90AB1 PE=2 SV=3;Heat shock protein HSP 90-beta OS=Bos taurus OX=9913 GN=HSP90AB1 PE=3 SV=1	18	9	8	30.7	16.9	15.2	83.252	0	28.712	74048000	14	0	0	0	0	0	1478000	10573000	3239900	0	0	0	0	0	0	0	0	0	0	0	0	0	0	0	0	0	0	0	0	0	0	0	0	0	0	0
Q76LV2	Q76LV2	852	Heat shock protein HSP 90-alpha OS=Bos taurus OX=9913 GN=HSP90AA1 PE=1 SV=3	19	19	10	30.8	30.8	17.2	84.73	0	323.31	569460000	178	0	0	5724200	4465600	2295200	2373600	47776000	15249000	0	0	0	4137700	0	0	5691400	3946900	0	0	0	0	0	0	0	0	0	0	0	0	0	0	5875600	0	0	551200	4625300
Q7SIH1	Q7SIH1	853	Alpha-2-macroglobulin OS=Bos taurus OX=9913 GN=A2M PE=1 SV=2	56	56	56	51.6	51.6	51.6	167.57	0	323.31	6845000000	1977	63832000	139040000	63289000	85880000	63960000	82337000	79110000	70226000	51648000	62365000	42218000	42809000	36524000	61170000	30683000	52114000	54148000	109970000	70860000	78919000	69494000	56852000	37001000	24582000	100840000	123410000	74652000	139370000	71010000	136690000	54674000	39680000	90149000	99665000	72462000
Q863C3	Q863C3	854	Gastrin-releasing peptide OS=Bos taurus OX=9913 GN=GRP PE=1 SV=3	4	4	4	26.1	26.1	26.1	14.934	0	69.267	126350000	68	0	0	4906600	3884400	0	0	1601100	6892800	0	0	0	2091300	0	0	0	0	0	0	0	0	0	0	0	0	0	0	0	0	0	0	0	0	0	1725600	1992900
Q865V6	Q865V6	855	Macrophage-capping protein OS=Bos taurus OX=9913 GN=CAPG PE=2 SV=1	5	5	5	17.5	17.5	17.5	38.876	0	21.805	46946000	26	0	0	0	0	0	1007700	3370700	1723900	0	0	0	0	0	0	0	0	0	0	0	0	0	0	0	0	0	0	0	0	0	0	0	0	0	0	0
Q8SPP7	Q8SPP7	856	Peptidoglycan recognition protein 1 OS=Bos taurus OX=9913 GN=PGLYRP1 PE=1 SV=1	10	10	10	68.9	68.9	68.9	21.063	0	264.85	3565500000	392	0	754580	95560000	93820000	0	18826000	21072000	1739500	0	0	0	8581100	0	684530	84646000	9181000	0	0	0	0	0	0	0	0	0	0	13469000	0	0	0	151340000	45035000	239750	2376300	196980000
Q8SQ28;F1MHZ0	Q8SQ28;F1MHZ0	857	Serum amyloid A protein OS=Bos taurus OX=9913 GN=SAA3 PE=2 SV=1;Serum amyloid A protein OS=Bos taurus OX=9913 GN=SAA3 PE=3 SV=1	9	3	1	46.6	24.4	7.6	14.723	0	17.584	863280000	68	0	0	0	0	0	0	0	0	0	0	0	0	0	0	0	0	0	0	0	0	0	0	0	0	0	0	0	0	0	0	0	0	0	0	0
Q8WML4	Q8WML4	858	Mucin-1 OS=Bos taurus OX=9913 GN=MUC1 PE=1 SV=1	4	4	4	9.8	9.8	9.8	58.091	0	14.376	1665200000	225	11106000	21529000	9444300	789250	29958000	21507000	0	0	16753000	25613000	59297000	18000000	17490000	75519000	24264000	7948100	11633000	52809000	49697000	37271000	4598200	50543000	33650000	24620000	9049900	49992000	13711000	0	9477800	14698000	9427300	11499000	9501400	35579000	6356800
Q92176	Q92176	859	Coronin-1A OS=Bos taurus OX=9913 GN=CORO1A PE=1 SV=3	3	3	3	9.1	9.1	9.1	50.979	0	137.58	79021000	26	0	0	0	0	0	0	2120100	0	0	0	0	0	0	0	0	0	0	0	0	0	0	0	0	0	0	0	0	0	0	0	6832900	0	0	0	2141500
Q95121	Q95121	860	Pigment epithelium-derived factor OS=Bos taurus OX=9913 GN=SERPINF1 PE=1 SV=1	16	16	16	55.8	55.8	55.8	46.228	0	323.31	3773500000	547	27824000	27281000	18895000	29304000	34341000	25818000	40998000	44669000	38084000	29880000	24482000	31836000	44299000	42026000	26458000	18455000	58811000	27467000	44095000	61035000	23699000	18834000	14962000	7549900	39602000	24954000	23346000	41053000	51013000	23677000	32438000	12659000	39010000	30302000	36904000
Q95140;F1MDN4	Q95140;F1MDN4	861	60S acidic ribosomal protein P0 OS=Bos taurus OX=9913 GN=RPLP0 PE=2 SV=3;60S acidic ribosomal protein P0 OS=Bos taurus OX=9913 GN=RPLP0 PE=3 SV=1	6	6	6	31.4	31.4	31.4	34.37	0	23.452	73805000	20	0	0	0	0	0	0	7530700	2946900	0	0	0	0	0	0	0	0	0	0	0	0	0	0	0	0	0	0	0	0	0	0	0	0	0	0	0
Q95JH2	Q95JH2	862	1-acyl-sn-glycerol-3-phosphate acyltransferase alpha OS=Bos taurus OX=9913 GN=AGPAT1 PE=2 SV=1	1	1	1	7.3	7.3	7.3	32.005	0	5.4191	9333300	6	0	0	0	0	0	0	0	0	0	0	0	0	0	0	0	0	0	0	0	0	0	0	0	0	0	0	0	0	0	0	0	0	0	0	0
Q95M18	Q95M18	863	Endoplasmin OS=Bos taurus OX=9913 GN=HSP90B1 PE=2 SV=1	5	4	4	6.6	5.1	5.1	92.426	0	15.194	19799000	10	0	0	0	0	0	0	0	0	0	0	0	0	0	0	0	0	0	0	0	0	0	0	0	0	0	0	0	0	0	0	0	0	0	0	0
Q9BGI2	Q9BGI2	864	Peroxiredoxin-4 OS=Bos taurus OX=9913 GN=PRDX4 PE=2 SV=1	10	10	9	59.5	59.5	56.6	30.741	0	41.133	439290000	121	2528500	8429100	14155000	13008000	2461800	5343000	6116600	6851800	0	2042100	2683200	6252100	1418000	10266000	8530800	5786900	0	0	0	0	0	0	0	6327700	0	0	5529800	5246400	0	0	6496100	5912300	2467200	3699300	6502000
Q9GLX9	Q9GLX9	865	Spondin-1 OS=Bos taurus OX=9913 GN=SPON1 PE=1 SV=1	3	3	3	4.2	4.2	4.2	90.976	0.0091146	2.4759	0	0	0	0	0	0	0	0	0	0	0	0	0	0	0	0	0	0	0	0	0	0	0	0	0	0	0	0	0	0	0	0	0	0	0	0	0
Q9GMB8	Q9GMB8	866	Serine--tRNA ligase, cytoplasmic OS=Bos taurus OX=9913 GN=SARS PE=2 SV=3	2	2	2	4.3	4.3	4.3	58.604	0.0032415	3.4695	7150200	5	0	0	0	0	0	0	1023000	0	0	0	0	0	0	0	0	0	0	0	0	0	0	0	0	0	0	0	0	0	0	0	0	0	0	0	0
Q9MZ06	Q9MZ06	867	Fibroblast growth factor-binding protein 1 OS=Bos taurus OX=9913 GN=FGFBP1 PE=1 SV=1	8	8	8	30.8	30.8	30.8	26.188	0	68.596	7539600000	816	99309000	64381000	57357000	33117000	126280000	240900000	47825000	26727000	37746000	75279000	59605000	53801000	56754000	99988000	36722000	33681000	38213000	154780000	12689000	44458000	0	152180000	225820000	93440000	66622000	124160000	63726000	0	27289000	162280000	39374000	23070000	55132000	116490000	62682000
Q9N0E6	Q9N0E6	868	Midkine OS=Bos taurus OX=9913 GN=MDK PE=2 SV=1	1	1	1	7	7	7	15.683	0.0030864	3.1532	499590	4	0	0	0	0	0	0	0	0	0	0	0	0	0	0	0	0	0	0	0	0	0	0	0	0	0	0	0	0	0	0	0	0	0	0	0
Q9N2I2	Q9N2I2	869	Plasma serine protease inhibitor OS=Bos taurus OX=9913 GN=SERPINA5 PE=1 SV=1	2	2	2	9.2	9.2	9.2	45.296	0.0033058	3.5611	14989000	2	0	0	0	0	0	0	0	0	0	0	0	0	0	0	0	0	0	0	0	0	0	0	0	0	0	0	0	0	0	0	0	0	0	0	0
Q9TU03	Q9TU03	870	Rho GDP-dissociation inhibitor 2 OS=Bos taurus OX=9913 GN=ARHGDIB PE=2 SV=3	3	3	3	24	24	24	22.793	0	50.496	46198000	6	0	0	0	0	0	0	0	0	0	0	0	0	0	0	5096700	0	0	0	0	0	0	0	0	0	0	0	0	0	0	0	0	0	0	0	5624000
Q9TUM6;F1N1N6;F1MQB0;F1MHI1	Q9TUM6;F1N1N6;F1MQB0;F1MHI1	871	Perilipin-2 OS=Bos taurus OX=9913 GN=PLIN2 PE=2 SV=1;Perilipin OS=Bos taurus OX=9913 GN=PLIN2 PE=3 SV=1;Perilipin OS=Bos taurus OX=9913 GN=PLIN2 PE=3 SV=1;Perilipin OS=Bos taurus OX=9913 GN=PLIN2 PE=3 SV=1	19	19	19	50.4	50.4	50.4	49.368	0	218.4	2162200000	544	40596000	21782000	10809000	5369800	31720000	29616000	8426000	5294700	36832000	28167000	51100000	27315000	55422000	26641000	11534000	10707000	23157000	25214000	26689000	26773000	84312000	43144000	36807000	15123000	47194000	19741000	19886000	4451300	54305000	23031000	13737000	9832300	24446000	17857000	10164000
Q9XSA7;A2VE46	Q9XSA7;A2VE46	872	Chloride intracellular channel protein 4 OS=Bos taurus OX=9913 GN=CLIC4 PE=2 SV=3;Chloride intracellular channel 2 OS=Bos taurus OX=9913 GN=CLIC2 PE=2 SV=1	2	2	2	9.5	9.5	9.5	28.727	0	27.806	50875000	2	0	0	2020500	0	0	0	0	0	0	0	0	0	0	0	0	0	0	0	0	0	0	0	0	0	0	0	0	0	0	0	0	0	0	0	0
Q9XSC6	Q9XSC6	873	Creatine kinase M-type OS=Bos taurus OX=9913 GN=CKM PE=1 SV=2	4	4	4	16.3	16.3	16.3	42.988	0	83.164	46891000	7	0	0	0	0	0	0	0	0	0	0	0	0	0	0	0	0	0	0	0	0	0	0	0	14946000	0	0	0	0	0	0	0	0	0	0	0
Q9XSC9;F1MF70	Q9XSC9;F1MF70	874	Transcobalamin-2 OS=Bos taurus OX=9913 GN=TCN2 PE=1 SV=1;Transcobalamin-2 OS=Bos taurus OX=9913 GN=TCN2 PE=4 SV=1	2	2	2	5.6	5.6	5.6	47.958	0.0032626	3.4904	6583300	14	0	0	0	0	0	0	0	0	0	0	0	0	0	0	0	0	0	0	0	0	0	0	0	0	0	0	0	0	0	0	0	0	0	0	0
0	0	0	0	0	0	0	0	0	0	0	0	0	0	0
[truncated: 97 more columns]
